# Supplementary material for: Adamantane-1-ammonium acetate
Source: Acta Crystallogr Sect E Struct Rep Online. 2011 May 7;67(Pt 6):o1339. doi: 10.1107/S1600536811012670 (PMC3120365; doi:10.1107/S1600536811012670)
Supplement: Supplementary file 1 [file e-67-o1339-sup1.cif]

##############################################################################
#                                                                            #
# This CIF contains the data in a paper accepted for publication in          #
# Acta Crystallographica Section E. It conforms to the requirements of       #
# Notes for Authors for Acta Crystallographica Section E, and has been       #
# peer reviewed under the auspices of the IUCr Commission on Journals.       #
#                                                                            #
# Full details of the Crystallographic Information File format               #
# are given in the paper "The Crystallographic Information File (CIF):       #
# a New Standard Archive File for Crystallography" by S. R. Hall, F. H.      #
# Allen and I. D. Brown [Acta Cryst. (1991), A47, 655-685].                  #
#                                                                            #
# The current version of the core CIF dictionary is obtainable from          #
# ftp://ftp.iucr.org/pub/cif_core.dic.                                       #
#                                                                            #
# Software is freely available for graphical display of the structure(s)     #
# in this CIF. For information consult the CIF software page                 #
# http://www.iucr.org/resources/cif/software.                                #
#                                                                            #
# This file may be used for bona fide research purposes within the           #
# scientific community so long as proper attribution is given to the journal # 
# article from which it was obtained.                                        #
#                                                                            #
##############################################################################
data_global
_audit_creation_method     'from SHELXL97 CIF and IUCr-template'
_journal_data_validation_number     ?
_journal_date_recd_electronic     2011-03-25
_journal_date_accepted     2011-04-05
_journal_name_full     'Acta Crystallographica, Section E'
_journal_year     2011
_journal_volume     67
_journal_issue      6
_journal_page_first     o1339
_journal_page_last     o1339
_journal_paper_category     QO
_journal_coeditor_code     ZS2106
_publ_contact_author_name     'Dr Elise de Vries'
_publ_contact_author_address
;
Molecular Science Institute
School of Chemistry
University of the Witwatersrand
PO WITS, 2050
Johannesburg
South Africa
;
_publ_contact_author_email     ejc.devries@gmail.com
_publ_contact_author_fax     '+27-11-717-6749'
_publ_contact_author_phone     '+27-11-717-6723'
_publ_section_title
;
Adamantane-1-ammonium acetate
;
loop_
    _publ_author_name
    _publ_author_address
    'Elise J. C. de Vries'
;
Molecular Science Institute
School of Chemistry
University of the Witwatersrand
PO Wits, 2050 Johannesburg
South Africa
;
    'Caryn Gamble'
;
Molecular Science Institute
School of Chemistry
University of the Witwatersrand
PO Wits, 2050 Johannesburg
South Africa
;
    'Monika Nowakowska'
;
Molecular Science Institute
School of Chemistry
University of the Witwatersrand
PO Wits, 2050 Johannesburg
South Africa
;
_iucr_refine_instructions_details
;
TITL 10m_monika5_0f in C2/c
CELL 0.71073 25.7625 6.4852 17.3970 90.000 127.377 90.000
ZERR 8.0000 0.0012 0.0003 0.0009 0.000 0.002 0.000
LATT 7
SYMM -X, Y, 0.5-Z
SFAC C H N O
UNIT 96 168 8 16
MERG 2
OMIT -2 52
FMAP 2
GRID
PLAN 20
TEMP -100
SIZE 0.4 0.05 0.07
BOND
BOND $H
HTAB
CONF
DFIX 0.952 0.02 N1 H1C
L.S. 4
ACTA
WGHT    0.054600    1.956900
FVAR       0.11866
O1    4    0.323230    0.474327    0.782867    11.00000    0.02245    0.02864 =
         0.03834    0.00327    0.01829    0.00000
N1    3    0.191708    0.567002    0.682833    11.00000    0.02437    0.02419 =
         0.02646    0.00040    0.01699    0.00005
C1    1    0.161379    0.544314    0.577466    11.00000    0.01834    0.02272 =
         0.02184    0.00020    0.01093   -0.00144
O2    4    0.366979    0.767847    0.780918    11.00000    0.04398    0.02583 =
         0.04910    0.00180    0.03599    0.00169
C2    1    0.179081    0.331896    0.561297    11.00000    0.02396    0.02277 =
         0.02825    0.00171    0.01549    0.00027
AFIX  23
H2B   2    0.227140    0.318404    0.600667    11.00000   -1.20000
H2A   2    0.162757    0.222853    0.581509    11.00000   -1.20000
AFIX   0
C3    1    0.148262    0.306853    0.454039    11.00000    0.02614    0.02100 =
         0.03132   -0.00287    0.01704    0.00036
AFIX  13
H3A   2    0.159501    0.167871    0.443047    11.00000   -1.20000
AFIX   0
C4    1    0.074034    0.326628    0.394186    11.00000    0.02674    0.03519 =
         0.03069   -0.00734    0.01455   -0.00965
AFIX  23
H4A   2    0.057032    0.218409    0.413697    11.00000   -1.20000
H4B   2    0.053668    0.307523    0.324758    11.00000   -1.20000
AFIX   0
C5    1    0.056480    0.540042    0.410119    11.00000    0.01710    0.03797 =
         0.02862    0.00067    0.01078   -0.00039
AFIX  13
H5A   2    0.007935    0.553394    0.370461    11.00000   -1.20000
AFIX   0
C6    1    0.083128    0.706054    0.380118    11.00000    0.02870    0.03420 =
         0.02770    0.00666    0.01511    0.00700
AFIX  23
H6A   2    0.071528    0.844281    0.389612    11.00000   -1.20000
H6B   2    0.063275    0.690301    0.310714    11.00000   -1.20000
AFIX   0
C7    1    0.157430    0.686670    0.440836    11.00000    0.02889    0.02654 =
         0.03074    0.00361    0.02085   -0.00087
AFIX  13
H7A   2    0.174627    0.796178    0.421250    11.00000   -1.20000
AFIX   0
C8    1    0.188040    0.711906    0.548491    11.00000    0.02281    0.02065 =
         0.03115   -0.00147    0.01729   -0.00170
AFIX  23
H8A   2    0.236160    0.700286    0.588142    11.00000   -1.20000
H8B   2    0.177260    0.849631    0.559812    11.00000   -1.20000
AFIX   0
C9    1    0.087314    0.565352    0.517846    11.00000    0.02177    0.02955 =
         0.03265    0.00093    0.01848    0.00009
AFIX  23
H9A   2    0.076111    0.702402    0.529091    11.00000   -1.20000
H9B   2    0.070105    0.458517    0.537619    11.00000   -1.20000
AFIX   0
C10   1    0.174739    0.474187    0.424044    11.00000    0.02598    0.03535 =
         0.02693   -0.00382    0.01713   -0.00030
AFIX  23
H10A  2    0.222749    0.460798    0.462571    11.00000   -1.20000
H10B  2    0.155416    0.457828    0.354865    11.00000   -1.20000
AFIX   0
C11   1    0.367873    0.578028    0.790834    11.00000    0.02579    0.02757 =
         0.02546    0.00014    0.01743    0.00223
C12   1    0.426837    0.460816    0.815336    11.00000    0.04013    0.04172 =
         0.07215    0.01433    0.04155    0.01172
AFIX 137
H12A  2    0.463799    0.485490    0.883157    11.00000   -1.50000
H12B  2    0.438078    0.507868    0.773570    11.00000   -1.50000
H12C  2    0.416895    0.313034    0.805179    11.00000   -1.50000
AFIX   0
H1A   2    0.239200    0.543804    0.722946    11.00000    0.05457
H1B   2    0.176501    0.461188    0.701008    11.00000    0.03654
H1C   2    0.183476    0.704495    0.696063    11.00000    0.04263
HKLF 4
REM  10m_monika5_0f in C2/c
REM R1 =  0.0518 for   1471 Fo > 4sig(Fo)  and  0.0987 for all   2261 data
REM    149 parameters refined using      1 restraints
END
WGHT      0.0546      1.9583
REM Highest difference peak  0.228,  deepest hole -0.208,  1-sigma level  0.049
Q1    1   0.4657  0.5590  0.8248  11.00000  0.05    0.23
Q2    1   0.4393  0.3226  0.8497  11.00000  0.05    0.21
Q3    1   0.1656  0.5706  0.4366  11.00000  0.05    0.20
Q4    1   0.1784  0.4403  0.5936  11.00000  0.05    0.20
Q5    1   0.3613  0.6796  0.7528  11.00000  0.05    0.19
Q6    1   0.1254  0.5457  0.5520  11.00000  0.05    0.18
Q7    1   0.4391  0.3958  0.8886  11.00000  0.05    0.18
Q8    1   0.1694  0.3796  0.4491  11.00000  0.05    0.17
Q9    1   0.3327  0.3607  0.8202  11.00000  0.05    0.17
Q10   1   0.3361  0.8694  0.7607  11.00000  0.05    0.17
Q11   1   0.1732  0.6212  0.5621  11.00000  0.05    0.16
Q12   1   0.0623  0.7946  0.3309  11.00000  0.05    0.16
Q13   1   0.3843  0.7147  0.8260  11.00000  0.05    0.16
Q14   1   0.5113  0.4656  0.9916  11.00000  0.05    0.16
Q15   1   0.1747  0.5629  0.6239  11.00000  0.05    0.15
Q16   1   0.0783  0.4488  0.4333  11.00000  0.05    0.15
Q17   1   0.3820  0.8538  0.7675  11.00000  0.05    0.15
Q18   1   0.2581  0.6818  0.6502  11.00000  0.05    0.15
Q19   1   0.3234  0.3462  0.7529  11.00000  0.05    0.15
Q20   1   0.2187  0.7925  0.5917  11.00000  0.05    0.15
;
data_I
_chemical_name_systematic
;
Adamantane-1-ammonium acetate
;
_chemical_name_common     'adamantane-1-ammonium acetate'
_chemical_formula_moiety     'C10 H18 N +, C2 H3 O2 -'
_chemical_formula_sum     'C12 H21 N O2'
_chemical_formula_iupac     'C10 H18 N +, C2 H3 O2 -'
_chemical_formula_weight     211.30
_chemical_melting_point     ?
_symmetry_cell_setting     monoclinic
_symmetry_space_group_name_H-M     'C 2/c'
_symmetry_space_group_name_Hall     '-C 2yc'
loop_
    _symmetry_equiv_pos_as_xyz
    'x, y, z'
    '-x, y, -z+1/2'
    'x+1/2, y+1/2, z'
    '-x+1/2, y+1/2, -z+1/2'
    '-x, -y, -z'
    'x, -y, z-1/2'
    '-x+1/2, -y+1/2, -z'
    'x+1/2, -y+1/2, z-1/2'
_cell_length_a     25.7625(12)
_cell_length_b     6.4852(3)
_cell_length_c     17.3970(9)
_cell_angle_alpha     90.00
_cell_angle_beta     127.377(2)
_cell_angle_gamma     90.00
_cell_volume     2309.8(2)
_cell_formula_units_Z     8
_cell_measurement_reflns_used     1706
_cell_measurement_theta_min     2.95
_cell_measurement_theta_max     25.10
_cell_measurement_temperature     296(2)
_exptl_crystal_description     'needle'
_exptl_crystal_colour     'colourless'
_exptl_crystal_size_max     0.40
_exptl_crystal_size_mid     0.07
_exptl_crystal_size_min     0.05
_exptl_crystal_density_diffrn     1.215
_exptl_crystal_density_meas     ?
_exptl_crystal_density_method     'not measured'
_exptl_crystal_F_000     928
_exptl_absorpt_coefficient_mu     0.082
_exptl_absorpt_correction_type     none
_exptl_special_details
;
;
_diffrn_ambient_temperature     296(2)
_diffrn_radiation_type     MoK\a
_diffrn_radiation_wavelength     0.71073
_diffrn_radiation_source     'fine-focus sealed tube'
_diffrn_radiation_monochromator     'graphite'
_diffrn_measurement_device_type     'Bruker APEXII CCD'
_diffrn_measurement_method     '\f and \w'
_diffrn_detector_area_resol_mean     ?
_diffrn_reflns_number     15067
_diffrn_reflns_av_R_equivalents     0.0765
_diffrn_reflns_av_sigmaI/netI     0.0555
_diffrn_reflns_theta_min     1.99
_diffrn_reflns_theta_max     26.00
_diffrn_reflns_theta_full     26.00
_diffrn_measured_fraction_theta_max     1.000
_diffrn_measured_fraction_theta_full     1.000
_diffrn_reflns_limit_h_min     -31
_diffrn_reflns_limit_h_max     31
_diffrn_reflns_limit_k_min     -8
_diffrn_reflns_limit_k_max     8
_diffrn_reflns_limit_l_min     -21
_diffrn_reflns_limit_l_max     20
_diffrn_standards_number     0
_diffrn_standards_interval_count     .
_diffrn_standards_interval_time     .
_diffrn_standards_decay_%     ?
_refine_special_details
;
Refinement of <i>F</i>^2^ against ALL reflections. The weighted <i>R</i>-factor
<i>wR</i> and goodness of fit <i>S</i> are based on <i>F</i>^2^, conventional
<i>R</i>-factors <i>R</i> are based on <i>F</i>, with <i>F</i> set to zero for
negative <i>F</i>^2^. The threshold expression of <i>F</i>^2^ >
\s(<i>F</i>^2^) is used only for calculating <i>R</i>-factors(gt) <i>etc</i>.
and is not relevant to the choice of reflections for refinement.
<i>R</i>-factors based on <i>F</i>^2^ are statistically about twice as large
as those based on <i>F</i>, and <i>R</i>- factors based on ALL data will be
even larger.
;
_reflns_number_total     2261
_reflns_number_gt     1471
_reflns_threshold_expression     I>2\s(I)
_refine_ls_structure_factor_coef     Fsqd
_refine_ls_matrix_type     full
_refine_ls_R_factor_all     0.0987
_refine_ls_R_factor_gt     0.0518
_refine_ls_wR_factor_gt     0.1102
_refine_ls_wR_factor_ref     0.1335
_refine_ls_goodness_of_fit_ref     1.011
_refine_ls_restrained_S_all     1.011
_refine_ls_number_reflns     2261
_refine_ls_number_parameters     149
_refine_ls_number_restraints     0
_refine_ls_hydrogen_treatment     mixed
_refine_ls_weighting_scheme     calc
_refine_ls_weighting_details
         'calc w=1/[\s^2^(Fo^2^)+(0.0546P)^2^+1.9569P] where P=(Fo^2^+2Fc^2^)/3'
_atom_sites_solution_hydrogens     geom
_atom_sites_solution_primary     direct
_atom_sites_solution_secondary     difmap
_refine_ls_shift/su_max     0.000
_refine_ls_shift/su_mean     0.000
_refine_diff_density_max     0.228
_refine_diff_density_min     -0.208
_refine_ls_extinction_method     none
_refine_ls_extinction_coef     ?
loop_
    _atom_type_symbol
    _atom_type_description
    _atom_type_scat_dispersion_real
    _atom_type_scat_dispersion_imag
    _atom_type_scat_source
    'C' 'C' 0.0033 0.0016
                         'International Tables Vol C Tables 4.2.6.8 and 6.1.1.4'
    'H' 'H' 0.0000 0.0000
                         'International Tables Vol C Tables 4.2.6.8 and 6.1.1.4'
    'N' 'N' 0.0061 0.0033
                         'International Tables Vol C Tables 4.2.6.8 and 6.1.1.4'
    'O' 'O' 0.0106 0.0060
                         'International Tables Vol C Tables 4.2.6.8 and 6.1.1.4'
_computing_data_collection     'APEX2 (Bruker, 2005)'
_computing_cell_refinement     'SAINT-NT (Bruker, 2005)'
_computing_data_reduction     'SAINT-NT (Bruker, 2005)'
_computing_structure_solution     'SHELXS97 (Sheldrick, 2008)'
_computing_structure_refinement     'SHELXL97 (Sheldrick, 2008)'
_computing_molecular_graphics
                                'X-SEED (Barbour, 2001; Atwood & Barbour, 2003)'
_computing_publication_material
                                'X-SEED (Barbour, 2001; Atwood & Barbour, 2003)'
loop_
    _atom_site_type_symbol
    _atom_site_label
    _atom_site_fract_x
    _atom_site_fract_y
    _atom_site_fract_z
    _atom_site_U_iso_or_equiv
    _atom_site_adp_type
    _atom_site_calc_flag
    _atom_site_refinement_flags
    _atom_site_occupancy
    _atom_site_symmetry_multiplicity
    _atom_site_disorder_assembly
    _atom_site_disorder_group
    O O1 0.32323(7) 0.4743(2) 0.78287(11) 0.0299(4) Uani d . 1 1 . .
    N N1 0.19171(10) 0.5670(3) 0.68283(14) 0.0240(5) Uani d D 1 1 . .
    C C1 0.16138(10) 0.5443(3) 0.57747(15) 0.0218(5) Uani d . 1 1 . .
    O O2 0.36698(8) 0.7678(2) 0.78092(12) 0.0347(4) Uani d . 1 1 . .
    C C2 0.17908(11) 0.3319(3) 0.56130(15) 0.0252(5) Uani d . 1 1 . .
    H H2B 0.2271 0.3184 0.6007 0.030 Uiso calc R 1 1 . .
    H H2A 0.1628 0.2229 0.5815 0.030 Uiso calc R 1 1 . .
    C C3 0.14826(10) 0.3069(3) 0.45404(15) 0.0264(5) Uani d . 1 1 . .
    H H3A 0.1595 0.1679 0.4430 0.032 Uiso calc R 1 1 . .
    C C4 0.07403(11) 0.3266(4) 0.39419(17) 0.0327(6) Uani d . 1 1 . .
    H H4A 0.0570 0.2184 0.4137 0.039 Uiso calc R 1 1 . .
    H H4B 0.0537 0.3075 0.3248 0.039 Uiso calc R 1 1 . .
    C C5 0.05648(11) 0.5400(4) 0.41012(17) 0.0299(6) Uani d . 1 1 . .
    H H5A 0.0079 0.5534 0.3705 0.036 Uiso calc R 1 1 . .
    C C6 0.08313(11) 0.7061(4) 0.38012(17) 0.0315(6) Uani d . 1 1 . .
    H H6A 0.0715 0.8443 0.3896 0.038 Uiso calc R 1 1 . .
    H H6B 0.0633 0.6903 0.3107 0.038 Uiso calc R 1 1 . .
    C C7 0.15743(11) 0.6867(3) 0.44084(16) 0.0270(5) Uani d . 1 1 . .
    H H7A 0.1746 0.7962 0.4213 0.032 Uiso calc R 1 1 . .
    C C8 0.18804(10) 0.7119(3) 0.54849(15) 0.0243(5) Uani d . 1 1 . .
    H H8A 0.2362 0.7003 0.5881 0.029 Uiso calc R 1 1 . .
    H H8B 0.1773 0.8496 0.5598 0.029 Uiso calc R 1 1 . .
    C C9 0.08731(10) 0.5654(4) 0.51785(16) 0.0267(5) Uani d . 1 1 . .
    H H9A 0.0761 0.7024 0.5291 0.032 Uiso calc R 1 1 . .
    H H9B 0.0701 0.4585 0.5376 0.032 Uiso calc R 1 1 . .
    C C10 0.17474(11) 0.4742(3) 0.42404(17) 0.0287(6) Uani d . 1 1 . .
    H H10A 0.2227 0.4608 0.4626 0.034 Uiso calc R 1 1 . .
    H H10B 0.1554 0.4578 0.3549 0.034 Uiso calc R 1 1 . .
    C C11 0.36787(11) 0.5780(3) 0.79083(16) 0.0251(5) Uani d . 1 1 . .
    C C12 0.42684(13) 0.4608(4) 0.8153(2) 0.0465(7) Uani d . 1 1 . .
    H H12A 0.4638 0.4855 0.8832 0.070 Uiso calc R 1 1 . .
    H H12B 0.4381 0.5079 0.7736 0.070 Uiso calc R 1 1 . .
    H H12C 0.4169 0.3130 0.8052 0.070 Uiso calc R 1 1 . .
    H H1A 0.2392(15) 0.544(4) 0.723(2) 0.055(8) Uiso d . 1 1 . .
    H H1B 0.1765(12) 0.461(4) 0.7010(17) 0.037(7) Uiso d . 1 1 . .
    H H1C 0.1835(11) 0.704(3) 0.6961(17) 0.043(7) Uiso d D 1 1 . .
loop_
    _atom_site_aniso_label
    _atom_site_aniso_U_11
    _atom_site_aniso_U_22
    _atom_site_aniso_U_33
    _atom_site_aniso_U_12
    _atom_site_aniso_U_13
    _atom_site_aniso_U_23
    O1 0.0225(9) 0.0286(9) 0.0383(10) 0.0000(7) 0.0183(8) 0.0033(7)
    N1 0.0244(11) 0.0242(11) 0.0265(10) 0.0001(9) 0.0170(10) 0.0004(9)
    C1 0.0183(11) 0.0227(11) 0.0218(11) -0.0014(9) 0.0109(10) 0.0002(9)
    O2 0.0440(11) 0.0258(9) 0.0491(11) 0.0017(8) 0.0360(9) 0.0018(8)
    C2 0.0240(12) 0.0228(11) 0.0282(12) 0.0003(10) 0.0155(11) 0.0017(10)
    C3 0.0261(13) 0.0210(12) 0.0313(13) 0.0004(10) 0.0170(11) -0.0029(10)
    C4 0.0267(13) 0.0352(13) 0.0307(13) -0.0096(11) 0.0145(11) -0.0073(11)
    C5 0.0171(12) 0.0380(14) 0.0286(12) -0.0004(10) 0.0108(10) 0.0007(11)
    C6 0.0287(14) 0.0342(14) 0.0277(12) 0.0070(11) 0.0151(11) 0.0067(11)
    C7 0.0289(13) 0.0265(12) 0.0307(13) -0.0009(10) 0.0208(11) 0.0036(10)
    C8 0.0228(12) 0.0206(11) 0.0312(12) -0.0017(9) 0.0173(11) -0.0015(9)
    C9 0.0218(12) 0.0295(13) 0.0326(13) 0.0001(10) 0.0185(11) 0.0009(10)
    C10 0.0260(13) 0.0354(14) 0.0269(12) -0.0003(10) 0.0171(11) -0.0038(10)
    C11 0.0258(13) 0.0276(12) 0.0255(12) 0.0022(10) 0.0174(11) 0.0001(10)
    C12 0.0401(16) 0.0417(16) 0.072(2) 0.0117(13) 0.0416(16) 0.0143(14)
_geom_special_details
;
All e.s.d.'s (except the e.s.d. in the dihedral angle between two l.s. planes)
are estimated using the full covariance matrix. The cell e.s.d.'s are taken
into account individually in the estimation of e.s.d.'s in distances, angles
and torsion angles; correlations between e.s.d.'s in cell parameters are only
used when they are defined by crystal symmetry. An approximate (isotropic)
treatment of cell e.s.d.'s is used for estimating e.s.d.'s involving l.s.
planes.
;
loop_
    _geom_bond_atom_site_label_1
    _geom_bond_atom_site_label_2
    _geom_bond_site_symmetry_2
    _geom_bond_distance
    _geom_bond_publ_flag
    O1 C11 . 1.265(3) ?
    N1 C1 . 1.501(3) ?
    N1 H1A . 0.98(3) ?
    N1 H1B . 0.94(3) ?
    N1 H1C . 0.976(17) ?
    C1 C8 . 1.526(3) ?
    C1 C9 . 1.527(3) ?
    C1 C2 . 1.530(3) ?
    O2 C11 . 1.241(3) ?
    C2 C3 . 1.530(3) ?
    C2 H2B . 0.9900 ?
    C2 H2A . 0.9900 ?
    C3 C4 . 1.530(3) ?
    C3 C10 . 1.532(3) ?
    C3 H3A . 1.0000 ?
    C4 C5 . 1.533(3) ?
    C4 H4A . 0.9900 ?
    C4 H4B . 0.9900 ?
    C5 C6 . 1.529(3) ?
    C5 C9 . 1.537(3) ?
    C5 H5A . 1.0000 ?
    C6 C7 . 1.530(3) ?
    C6 H6A . 0.9900 ?
    C6 H6B . 0.9900 ?
    C7 C10 . 1.530(3) ?
    C7 C8 . 1.537(3) ?
    C7 H7A . 1.0000 ?
    C8 H8A . 0.9900 ?
    C8 H8B . 0.9900 ?
    C9 H9A . 0.9900 ?
    C9 H9B . 0.9900 ?
    C10 H10A . 0.9900 ?
    C10 H10B . 0.9900 ?
    C11 C12 . 1.510(3) ?
    C12 H12A . 0.9800 ?
    C12 H12B . 0.9800 ?
    C12 H12C . 0.9800 ?
loop_
    _geom_angle_atom_site_label_1
    _geom_angle_atom_site_label_2
    _geom_angle_atom_site_label_3
    _geom_angle_site_symmetry_1
    _geom_angle_site_symmetry_3
    _geom_angle
    _geom_angle_publ_flag
    C1 N1 H1A . . 110.6(16) ?
    C1 N1 H1B . . 109.1(15) ?
    H1A N1 H1B . . 104(2) ?
    C1 N1 H1C . . 110.6(14) ?
    H1A N1 H1C . . 109(2) ?
    H1B N1 H1C . . 113(2) ?
    N1 C1 C8 . . 109.19(17) ?
    N1 C1 C9 . . 109.28(17) ?
    C8 C1 C9 . . 109.84(17) ?
    N1 C1 C2 . . 108.69(17) ?
    C8 C1 C2 . . 109.66(17) ?
    C9 C1 C2 . . 110.15(17) ?
    C3 C2 C1 . . 109.15(17) ?
    C3 C2 H2B . . 109.9 ?
    C1 C2 H2B . . 109.9 ?
    C3 C2 H2A . . 109.9 ?
    C1 C2 H2A . . 109.9 ?
    H2B C2 H2A . . 108.3 ?
    C2 C3 C4 . . 109.27(19) ?
    C2 C3 C10 . . 109.36(18) ?
    C4 C3 C10 . . 109.87(19) ?
    C2 C3 H3A . . 109.4 ?
    C4 C3 H3A . . 109.4 ?
    C10 C3 H3A . . 109.4 ?
    C3 C4 C5 . . 109.68(18) ?
    C3 C4 H4A . . 109.7 ?
    C5 C4 H4A . . 109.7 ?
    C3 C4 H4B . . 109.7 ?
    C5 C4 H4B . . 109.7 ?
    H4A C4 H4B . . 108.2 ?
    C6 C5 C4 . . 109.34(19) ?
    C6 C5 C9 . . 109.52(18) ?
    C4 C5 C9 . . 109.03(18) ?
    C6 C5 H5A . . 109.6 ?
    C4 C5 H5A . . 109.6 ?
    C9 C5 H5A . . 109.6 ?
    C5 C6 C7 . . 109.83(18) ?
    C5 C6 H6A . . 109.7 ?
    C7 C6 H6A . . 109.7 ?
    C5 C6 H6B . . 109.7 ?
    C7 C6 H6B . . 109.7 ?
    H6A C6 H6B . . 108.2 ?
    C6 C7 C10 . . 109.25(18) ?
    C6 C7 C8 . . 109.50(18) ?
    C10 C7 C8 . . 109.58(18) ?
    C6 C7 H7A . . 109.5 ?
    C10 C7 H7A . . 109.5 ?
    C8 C7 H7A . . 109.5 ?
    C1 C8 C7 . . 109.02(17) ?
    C1 C8 H8A . . 109.9 ?
    C7 C8 H8A . . 109.9 ?
    C1 C8 H8B . . 109.9 ?
    C7 C8 H8B . . 109.9 ?
    H8A C8 H8B . . 108.3 ?
    C1 C9 C5 . . 109.05(18) ?
    C1 C9 H9A . . 109.9 ?
    C5 C9 H9A . . 109.9 ?
    C1 C9 H9B . . 109.9 ?
    C5 C9 H9B . . 109.9 ?
    H9A C9 H9B . . 108.3 ?
    C7 C10 C3 . . 109.35(18) ?
    C7 C10 H10A . . 109.8 ?
    C3 C10 H10A . . 109.8 ?
    C7 C10 H10B . . 109.8 ?
    C3 C10 H10B . . 109.8 ?
    H10A C10 H10B . . 108.3 ?
    O2 C11 O1 . . 125.0(2) ?
    O2 C11 C12 . . 118.0(2) ?
    O1 C11 C12 . . 117.1(2) ?
    C11 C12 H12A . . 109.5 ?
    C11 C12 H12B . . 109.5 ?
    H12A C12 H12B . . 109.5 ?
    C11 C12 H12C . . 109.5 ?
    H12A C12 H12C . . 109.5 ?
    H12B C12 H12C . . 109.5 ?
loop_
    _geom_torsion_atom_site_label_1
    _geom_torsion_atom_site_label_2
    _geom_torsion_atom_site_label_3
    _geom_torsion_atom_site_label_4
    _geom_torsion_site_symmetry_1
    _geom_torsion_site_symmetry_2
    _geom_torsion_site_symmetry_3
    _geom_torsion_site_symmetry_4
    _geom_torsion
    _geom_torsion_publ_flag
    N1 C1 C2 C3 . . . . 179.86(18) ?
    C8 C1 C2 C3 . . . . -60.8(2) ?
    C9 C1 C2 C3 . . . . 60.2(2) ?
    C1 C2 C3 C4 . . . . -59.9(2) ?
    C1 C2 C3 C10 . . . . 60.4(2) ?
    C2 C3 C4 C5 . . . . 60.6(2) ?
    C10 C3 C4 C5 . . . . -59.4(2) ?
    C3 C4 C5 C6 . . . . 59.2(2) ?
    C3 C4 C5 C9 . . . . -60.5(2) ?
    C4 C5 C6 C7 . . . . -59.9(2) ?
    C9 C5 C6 C7 . . . . 59.5(2) ?
    C5 C6 C7 C10 . . . . 60.5(2) ?
    C5 C6 C7 C8 . . . . -59.5(2) ?
    N1 C1 C8 C7 . . . . 179.39(17) ?
    C9 C1 C8 C7 . . . . -60.8(2) ?
    C2 C1 C8 C7 . . . . 60.4(2) ?
    C6 C7 C8 C1 . . . . 59.8(2) ?
    C10 C7 C8 C1 . . . . -60.0(2) ?
    N1 C1 C9 C5 . . . . -179.49(17) ?
    C8 C1 C9 C5 . . . . 60.7(2) ?
    C2 C1 C9 C5 . . . . -60.1(2) ?
    C6 C5 C9 C1 . . . . -59.7(2) ?
    C4 C5 C9 C1 . . . . 59.9(2) ?
    C6 C7 C10 C3 . . . . -60.0(2) ?
    C8 C7 C10 C3 . . . . 59.9(2) ?
    C2 C3 C10 C7 . . . . -60.2(2) ?
    C4 C3 C10 C7 . . . . 59.8(2) ?
loop_
    _geom_hbond_atom_site_label_D
    _geom_hbond_atom_site_label_H
    _geom_hbond_atom_site_label_A
    _geom_hbond_site_symmetry_A
    _geom_hbond_distance_DH
    _geom_hbond_distance_HA
    _geom_hbond_distance_DA
    _geom_hbond_angle_DHA
    _geom_hbond_publ_flag
    N1 H1A O1 1_555 0.99(4) 1.80(4) 2.777(3) 171(3) y
    N1 H1B O2 4_546 0.94(3) 1.83(3) 2.758(3) 170(3) y
    N1 H1C O1 4_556 0.97(2) 1.82(2) 2.786(2) 171(3) y
