# Supplementary material for: Adamantane-1-ammonium acetate
Source: Acta Crystallogr Sect E Struct Rep Online. 2011 May 7;67(Pt 6):o1339. doi: 10.1107/S1600536811012670 (PMC3120365; doi:10.1107/S1600536811012670)
Supplement: Supplementary file 2 [file e-67-o1339-Isup2.hkl]

# 
# h,k,l, Fc-squared, Fo-squared, sigma(Fo-squared) and status flag 
# 
data_I
_shelx_title ' 10m_monika5_0f in C2/c' 
_shelx_refln_list_code          4 
_shelx_F_calc_maximum      268.12 
_exptl_crystal_F_000       928.00 
_reflns_d_resolution_high  0.8107 
 
loop_ 
 _symmetry_equiv_pos_as_xyz 
 'x, y, z' 
 '-x, y, -z+1/2' 
 'x+1/2, y+1/2, z' 
 '-x+1/2, y+1/2, -z+1/2' 
 '-x, -y, -z' 
 'x, -y, z-1/2' 
 '-x+1/2, -y+1/2, -z' 
 'x+1/2, -y+1/2, z-1/2' 
 
_cell_length_a    25.7625 
_cell_length_b     6.4852 
_cell_length_c    17.3970 
_cell_angle_alpha  90.000 
_cell_angle_beta  127.377 
_cell_angle_gamma  90.000 
 
_shelx_F_squared_multiplier     1.000 
 
loop_ 
 _refln_index_h 
 _refln_index_k 
 _refln_index_l 
 _refln_F_squared_calc 
 _refln_F_squared_meas 
 _refln_F_squared_sigma 
 _refln_observed_status 
   2   0   0     9529.53     9041.77    167.05 o 
   4   0   0    69008.45    67661.59    775.40 o 
   6   0   0    13558.04    14083.54    192.09 o 
   8   0   0    42225.04    44519.52    595.95 o 
  10   0   0     2425.08     2614.07     75.04 o 
  12   0   0    10245.32    10726.00    175.13 o 
  14   0   0      104.49       93.29     20.60 o 
  16   0   0     1727.11     1770.90    107.69 o 
  18   0   0      540.56      410.03     68.09 o 
  20   0   0     1071.59     1311.83    104.69 o 
  22   0   0      576.24      565.55     84.36 o 
  24   0   0        0.50      -52.84     52.84 o 
   1   1   0    11607.52    10405.14     82.52 o 
   3   1   0     8045.32     7138.07     63.96 o 
   5   1   0     2634.46     2334.01     28.88 o 
   7   1   0     1491.91     1415.73     21.15 o 
   9   1   0     2072.78     2252.25     32.49 o 
  11   1   0      924.17     1013.89     26.12 o 
  13   1   0      317.54      432.86     17.37 o 
  15   1   0      122.32      127.18     16.91 o 
  17   1   0       41.97        7.93     20.29 o 
  19   1   0      283.91      214.84     42.36 o 
  21   1   0      141.40       70.96     39.74 o 
  23   1   0      114.59       85.50     43.12 o 
  25   1   0       64.42      117.85     47.30 o 
   0   2   0      813.83      653.08     20.48 o 
   2   2   0        0.08       -0.95      7.75 o 
   4   2   0     1777.53     1706.83     24.45 o 
   6   2   0      254.63      244.46     12.98 o 
   8   2   0     4724.84     4659.33     62.78 o 
  10   2   0       93.09      115.58     14.64 o 
  12   2   0      485.62      511.46     22.06 o 
  14   2   0     1165.51     1104.01     31.81 o 
  16   2   0      154.67      159.82     28.02 o 
  18   2   0      957.54      938.88     79.54 o 
  20   2   0       95.79      123.36     40.96 o 
  22   2   0        0.24       13.91     38.37 o 
  24   2   0       45.77       71.16     61.30 o 
   1   3   0     4205.69     3862.79     51.76 o 
   3   3   0     3438.36     3510.19     58.06 o 
   5   3   0       31.68       45.66     16.25 o 
   7   3   0       20.84       12.30     11.72 o 
   9   3   0      759.06      588.32     26.67 o 
  11   3   0      322.15      399.76     25.40 o 
  13   3   0      369.19      394.84     29.30 o 
  15   3   0      188.17      159.81     24.48 o 
  17   3   0       17.53       -2.71     25.42 o 
  19   3   0      912.71      846.88     64.25 o 
  21   3   0        2.92       13.29     37.03 o 
  23   3   0        0.44       66.59     57.40 o 
   0   4   0     7259.46     6663.03    105.76 o 
   2   4   0      196.54      182.28     18.96 o 
   4   4   0      865.13      864.22     32.70 o 
   6   4   0      697.76      653.76     31.03 o 
   8   4   0      516.81      498.88     27.96 o 
  10   4   0      173.99      164.51     22.20 o 
  12   4   0      176.05      194.94     25.46 o 
  14   4   0       47.57       70.32     20.35 o 
  16   4   0       77.70       66.15     34.77 o 
  18   4   0       20.05       36.36     30.20 o 
  20   4   0       53.29        9.70     41.38 o 
   1   5   0     1615.16     1527.01     45.98 o 
   3   5   0     1752.60     1675.10     46.15 o 
   5   5   0       95.54       91.55     23.83 o 
   7   5   0      391.27      329.83     32.28 o 
   9   5   0      220.22      217.77     27.59 o 
  11   5   0      109.34       83.09     25.42 o 
  13   5   0      315.70      352.71     35.44 o 
  15   5   0       71.44       92.23     25.32 o 
  17   5   0       44.26       43.82     30.93 o 
  19   5   0       71.07       58.28     48.88 o 
   0   6   0       76.03       75.09     35.07 o 
   2   6   0       19.56       27.94     24.88 o 
   4   6   0       36.84       26.04     23.02 o 
   6   6   0      183.73      125.03     31.91 o 
   8   6   0      787.71      808.13     49.93 o 
  10   6   0      176.27      157.30     34.09 o 
  12   6   0      739.90      809.53     80.13 o 
  14   6   0       56.52      104.29     41.82 o 
  16   6   0       14.94       14.91     40.90 o 
   1   7   0      453.48      480.27     43.70 o 
   3   7   0      506.10      560.06     45.70 o 
   5   7   0       30.30       39.81     28.16 o 
   7   7   0       57.85       42.01     27.85 o 
   9   7   0       51.95       96.19     35.86 o 
  11   7   0      232.81      262.73     42.20 o 
   0   8   0     1516.53     1679.10    107.62 o 
 -25   1   1        1.42      -28.27     47.05 o 
 -23   1   1      177.90      102.61     52.28 o 
 -21   1   1       21.14        5.57     35.01 o 
 -19   1   1      307.19      320.34     45.63 o 
 -17   1   1       28.55       35.78     16.26 o 
 -15   1   1      167.19      179.90     18.89 o 
 -13   1   1      886.42      882.23     25.34 o 
 -11   1   1     1797.49     1899.17     33.77 o 
  -9   1   1      647.03      643.23     16.73 o 
  -7   1   1     5827.14     5954.54     53.16 o 
  -5   1   1      910.31      848.69     15.80 o 
  -3   1   1      663.28      708.53     12.94 o 
  -1   1   1     3170.11     2980.33     30.57 o 
   1   1   1       51.35       61.74      5.69 o 
   3   1   1     1037.32     1014.97     14.87 o 
   5   1   1     5413.78     5338.08     60.72 o 
   7   1   1     2318.82     2247.91     29.77 o 
   9   1   1     4295.82     4494.83     50.49 o 
  11   1   1     1502.35     1422.28     32.08 o 
  13   1   1      267.65      312.98     27.07 o 
  15   1   1       58.75       94.96     18.88 o 
  17   1   1        0.00      -16.75     33.74 o 
  19   1   1       18.83      -33.12     33.12 o 
  21   1   1       13.26       14.29     36.16 o 
  23   1   1      268.31      290.32     53.12 o 
 -24   2   1        0.52      -35.64     35.64 o 
 -22   2   1       63.29      -22.03     34.58 o 
 -20   2   1       43.38      113.06     45.31 o 
 -18   2   1       15.79      -25.62     25.62 o 
 -16   2   1       17.90        9.46     17.75 o 
 -14   2   1        0.09      -13.57     13.57 o 
 -12   2   1      514.93      639.43     23.91 o 
 -10   2   1       36.52       55.29     13.24 o 
  -8   2   1      308.92      317.13     16.09 o 
  -6   2   1      308.46      340.85     15.04 o 
  -4   2   1      370.30      303.55     12.97 o 
  -2   2   1     2327.92     2098.73     30.79 o 
   0   2   1      288.54      217.28     10.60 o 
   2   2   1       67.56       57.58      7.93 o 
   4   2   1       16.88       28.79      8.52 o 
   6   2   1       84.78      115.95     14.05 o 
   8   2   1        0.23       -4.35     10.70 o 
  10   2   1       21.82       28.24     13.86 o 
  12   2   1      187.21      179.03     16.34 o 
  14   2   1      102.53       80.87     14.89 o 
  16   2   1      125.97      201.70     31.10 o 
  18   2   1      827.42      775.32     61.20 o 
  20   2   1       10.94        2.05     35.99 o 
  22   2   1       23.69       44.16     49.51 o 
 -23   3   1        5.30        1.57     35.69 o 
 -21   3   1      108.12      152.96     42.41 o 
 -19   3   1       55.00       53.41     28.61 o 
 -17   3   1       17.30       77.97     22.41 o 
 -15   3   1      209.52      212.54     26.72 o 
 -13   3   1       77.72      107.47     22.12 o 
 -11   3   1     1941.32     2029.10     50.88 o 
  -9   3   1      351.38      323.45     21.05 o 
  -7   3   1       20.74        3.18      9.33 o 
  -5   3   1       56.61       36.85     10.34 o 
  -3   3   1     9307.22     9575.27    108.17 o 
  -1   3   1      521.51      587.39     17.88 o 
   1   3   1     2662.69     2681.57     38.34 o 
   3   3   1      620.20      655.01     26.04 o 
   5   3   1      421.25      385.40     22.48 o 
   7   3   1       29.14       31.37     14.17 o 
   9   3   1      163.39      142.83     19.00 o 
  11   3   1      128.26      158.82     23.06 o 
  13   3   1        7.57       27.41     20.14 o 
  15   3   1       78.04      115.29     19.31 o 
  17   3   1       76.07       -0.09     24.85 o 
  19   3   1      211.78      206.60     47.10 o 
  21   3   1       30.91      -30.75     37.31 o 
 -22   4   1        4.77       21.58     58.55 o 
 -20   4   1       23.82       -5.76     32.54 o 
 -18   4   1       85.29       96.95     31.64 o 
 -16   4   1       62.60       64.58     20.92 o 
 -14   4   1        0.03       31.25     18.12 o 
 -12   4   1        1.56       -3.77     18.62 o 
 -10   4   1       55.93       47.36     19.48 o 
  -8   4   1      384.94      323.26     25.90 o 
  -6   4   1      739.73      738.44     33.62 o 
  -4   4   1     1406.76     1354.24     38.76 o 
  -2   4   1     3146.00     3009.39     53.10 o 
   0   4   1      684.37      715.19     24.00 o 
   2   4   1       12.71       19.78     12.72 o 
   4   4   1      166.85      133.30     19.32 o 
   6   4   1      241.47      338.88     28.54 o 
   8   4   1      621.46      649.10     30.91 o 
  10   4   1        0.39      -17.48     17.48 o 
  12   4   1      594.01      609.01     35.92 o 
  14   4   1        0.70        5.79     21.99 o 
  16   4   1       21.82       10.86     27.03 o 
  18   4   1      222.03      210.37     46.17 o 
  20   4   1        1.01       24.39     35.94 o 
 -19   5   1        1.09        5.68     28.88 o 
 -17   5   1        5.88       32.93     25.62 o 
 -15   5   1      357.90      378.57     31.40 o 
 -13   5   1      162.71      132.50     28.36 o 
 -11   5   1     3201.35     3131.77     78.83 o 
  -9   5   1       16.47        8.05     21.59 o 
  -7   5   1     1239.64     1146.51     40.73 o 
  -5   5   1      782.59      782.72     41.49 o 
  -3   5   1     1634.30     1482.50     41.55 o 
  -1   5   1      818.32      799.88     31.16 o 
   1   5   1      758.61      725.32     30.19 o 
   3   5   1        4.81      -15.33     17.67 o 
   5   5   1     1883.39     1829.30     75.75 o 
   7   5   1        5.61       -2.28     21.67 o 
   9   5   1     2167.78     2045.17     59.14 o 
  11   5   1      498.17      518.91     39.22 o 
  13   5   1       16.92        7.87     23.08 o 
  15   5   1      269.37      240.00     39.09 o 
  17   5   1      116.46      117.34     41.32 o 
 -16   6   1       15.36       71.15     44.89 o 
 -14   6   1       51.22       78.88     28.71 o 
 -12   6   1       70.33       78.71     28.05 o 
 -10   6   1      404.77      272.28     50.72 o 
  -8   6   1       46.87       28.60     25.78 o 
  -6   6   1        1.37       -5.48     25.08 o 
  -4   6   1       40.32       44.32     23.66 o 
  -2   6   1      889.06      878.21     40.81 o 
   0   6   1      185.51      181.82     29.73 o 
   2   6   1        5.31       11.17     22.71 o 
   4   6   1       84.14      134.12     35.23 o 
   6   6   1      555.80      424.04     44.04 o 
   8   6   1        0.19        6.30     26.97 o 
  10   6   1       79.65       69.25     28.24 o 
  12   6   1        0.45       32.29     28.11 o 
  14   6   1       18.02       53.08     41.46 o 
 -13   7   1       49.93       85.32     47.22 o 
 -11   7   1       77.46      173.57     37.11 o 
  -9   7   1       93.82      123.77     36.88 o 
  -7   7   1       29.51       40.41     27.99 o 
  -5   7   1       11.34       54.32     26.05 o 
  -3   7   1      662.58      651.47     47.59 o 
  -1   7   1      172.81      238.26     35.78 o 
   1   7   1      248.34      237.66     35.07 o 
   3   7   1      142.24      207.72     34.62 o 
   5   7   1        6.69       -4.55     24.92 o 
   7   7   1       25.02      -23.77     26.62 o 
   9   7   1        7.19       58.32     33.72 o 
  11   7   1        2.18       13.47     31.65 o 
 -26   0   2       87.95       75.09     64.28 o 
 -24   0   2        0.87       49.36     55.24 o 
 -22   0   2      185.87      117.90    174.70 o 
 -20   0   2        0.40       58.12     50.05 o 
 -18   0   2     2039.01     2312.13     92.41 o 
 -16   0   2     4552.14     4799.86    104.12 o 
 -14   0   2     1282.32     1243.78     38.60 o 
 -12   0   2    22323.39    24693.45    296.49 o 
 -10   0   2       12.66        7.04     12.69 o 
  -8   0   2     4436.14     4889.60     76.53 o 
  -6   0   2      673.85      621.68     20.86 o 
  -4   0   2    31351.83    32186.14    339.28 o 
  -2   0   2       33.32       43.93      4.96 o 
   0   0   2     2947.13     2561.37     28.71 o 
   2   0   2      674.22      621.50     19.88 o 
   4   0   2    20278.79    19257.30    245.95 o 
   6   0   2       43.65       50.03     19.35 o 
   8   0   2     2549.15     2635.67    101.88 o 
  10   0   2      624.42      677.34     76.34 o 
  12   0   2       17.42       24.54     41.11 o 
  14   0   2      330.22      353.13     66.36 o 
  16   0   2      927.61      880.00     88.12 o 
  18   0   2        6.82      -28.40     48.41 o 
  20   0   2     1160.98     1141.30    106.96 o 
  22   0   2       37.59        1.76     58.81 o 
 -25   1   2      264.22      198.34     55.56 o 
 -23   1   2      442.31      502.50     55.39 o 
 -21   1   2       20.08       61.47     35.92 o 
 -19   1   2     1506.52     1532.83     54.09 o 
 -17   1   2      108.37      123.95     20.12 o 
 -15   1   2      265.61      351.58     21.63 o 
 -13   1   2     3475.78     3723.11     49.95 o 
 -11   1   2     7162.40     7738.61     77.65 o 
  -9   1   2     6912.38     7190.60     65.68 o 
  -7   1   2      486.50      606.66     16.58 o 
  -5   1   2     5511.37     5027.40     44.50 o 
  -3   1   2    45948.39    43313.02    386.84 o 
  -1   1   2    14120.44    12960.42    102.12 o 
   1   1   2    28243.18    26526.63    178.61 o 
   3   1   2        0.03       -1.57      6.30 o 
   5   1   2      295.43      366.81     10.55 o 
   7   1   2       26.77       30.87      8.79 o 
   9   1   2     2743.38     2633.05     40.53 o 
  11   1   2       52.57       52.99     17.24 o 
  13   1   2      123.48      122.98     29.05 o 
  15   1   2      204.25      217.62     43.21 o 
  17   1   2      329.90      317.50     48.35 o 
  19   1   2       43.43       31.12     36.27 o 
  21   1   2      172.26      187.63     47.52 o 
  23   1   2      444.57      504.51     65.14 o 
 -26   2   2       25.70       34.35     40.87 o 
 -24   2   2       44.48      -32.50     49.51 o 
 -22   2   2      169.55      163.51     49.41 o 
 -20   2   2       22.18      -14.73     24.38 o 
 -18   2   2        8.28      -21.73     21.73 o 
 -16   2   2      141.46      183.60     22.09 o 
 -14   2   2     3417.85     3463.81     66.41 o 
 -12   2   2     2250.20     2213.38     49.04 o 
 -10   2   2     3415.52     3588.48     48.02 o 
  -8   2   2     3511.31     3503.25     45.42 o 
  -6   2   2     5526.82     5843.20     61.26 o 
  -4   2   2      938.81      849.22     20.54 o 
  -2   2   2    17487.05    16609.50    140.67 o 
   0   2   2     4994.81     4518.23     49.31 o 
   2   2   2        2.70       -4.80      7.30 o 
   4   2   2      877.32      779.62     22.11 o 
   6   2   2     2056.92     2059.96     34.13 o 
   8   2   2     3339.09     3176.19     45.23 o 
  10   2   2      509.91      487.96     19.83 o 
  12   2   2       36.20       37.07     14.63 o 
  14   2   2      222.85      173.51     25.57 o 
  16   2   2     1497.37     1254.17     71.33 o 
  18   2   2      317.31      267.28     47.85 o 
  20   2   2       26.51       27.61     39.80 o 
  22   2   2       48.04       35.10     43.86 o 
 -25   3   2      219.27      193.81     66.11 o 
 -23   3   2       17.79       23.24     35.89 o 
 -21   3   2        0.31      -18.33     33.62 o 
 -19   3   2      537.41      397.95     36.44 o 
 -17   3   2      243.34      235.38     27.97 o 
 -15   3   2     2069.80     1973.90     54.06 o 
 -13   3   2       53.52       62.50     20.34 o 
 -11   3   2      128.95       89.24     17.72 o 
  -9   3   2       49.66       35.10     17.41 o 
  -7   3   2     2516.27     2480.01     45.83 o 
  -5   3   2      262.34      303.87     14.53 o 
  -3   3   2     1223.63     1247.63     27.03 o 
  -1   3   2       57.87       50.46     10.67 o 
   1   3   2     1247.29     1185.43     24.00 o 
   3   3   2      468.39      476.96     21.89 o 
   5   3   2       71.28       74.62     14.79 o 
   7   3   2      365.78      381.40     29.36 o 
   9   3   2      268.46      222.65     19.97 o 
  11   3   2      379.18      381.19     28.57 o 
  13   3   2       15.16       13.42     18.14 o 
  15   3   2     1999.79     1976.98     61.31 o 
  17   3   2      321.56      343.02     49.82 o 
  19   3   2      141.72       93.72     41.49 o 
  21   3   2      389.25      361.52     58.03 o 
 -22   4   2       46.94       11.39     34.74 o 
 -20   4   2      253.50      281.75     39.55 o 
 -18   4   2       44.53       72.25     31.22 o 
 -16   4   2        1.73       -5.87     18.56 o 
 -14   4   2        0.71       -0.93     19.17 o 
 -12   4   2       67.08       51.39     18.95 o 
 -10   4   2       18.37      -12.53     17.00 o 
  -8   4   2        0.00       -4.02     17.17 o 
  -6   4   2      133.31      202.45     19.90 o 
  -4   4   2      223.97      246.12     21.70 o 
  -2   4   2      106.40      149.61     15.30 o 
   0   4   2      467.51      470.43     19.77 o 
   2   4   2       10.05        0.37     15.51 o 
   4   4   2      316.61      368.95     25.82 o 
   6   4   2        3.59        4.30     16.75 o 
   8   4   2       38.82       25.92     17.43 o 
  10   4   2        4.12        7.93     19.07 o 
  12   4   2       10.29       29.71     20.14 o 
  14   4   2        0.19       16.91     20.14 o 
  16   4   2       96.07       76.30     39.09 o 
  18   4   2        1.94      -33.00     34.36 o 
 -21   5   2        0.57       19.56     35.83 o 
 -19   5   2        8.62      -12.50     27.44 o 
 -17   5   2      102.57      127.85     26.57 o 
 -15   5   2      798.70      816.30     42.85 o 
 -13   5   2       20.93       23.28     21.03 o 
 -11   5   2     2741.18     2468.66     72.25 o 
  -9   5   2      398.63      383.92     33.16 o 
  -7   5   2      195.88      189.35     23.19 o 
  -5   5   2      975.30      966.40     39.84 o 
  -3   5   2     3359.00     3179.96     60.50 o 
  -1   5   2        8.81      -12.11     14.60 o 
   1   5   2      944.93      980.51     43.96 o 
   3   5   2       98.17       90.24     19.70 o 
   5   5   2     1586.22     1440.55     61.38 o 
   7   5   2        6.38        5.25     21.09 o 
   9   5   2     2063.64     2045.31     65.12 o 
  11   5   2        0.00       -3.06     19.85 o 
  13   5   2       41.00       87.36     30.12 o 
  15   5   2       45.13       84.73     27.90 o 
  17   5   2       37.30        5.54     44.18 o 
 -18   6   2       47.49       89.73     49.49 o 
 -16   6   2       22.60       75.50     39.96 o 
 -14   6   2       73.91       68.65     26.43 o 
 -12   6   2        0.03       -5.11     21.68 o 
 -10   6   2       90.05       70.21     27.36 o 
  -8   6   2       55.87       36.84     28.15 o 
  -6   6   2      810.55      747.14     40.76 o 
  -4   6   2      399.16      372.52     27.36 o 
  -2   6   2     1370.18     1318.71     59.13 o 
   0   6   2      798.16      742.36     39.85 o 
   2   6   2      104.54      115.33     30.79 o 
   4   6   2      302.08      352.72     42.92 o 
   6   6   2      208.20      129.72     33.58 o 
   8   6   2       96.10      146.18     31.37 o 
  10   6   2      182.43      139.04     34.98 o 
  12   6   2      349.63      418.80     46.95 o 
  14   6   2       27.40       97.38     35.01 o 
 -13   7   2      191.96      234.46     41.69 o 
 -11   7   2       28.47       52.93     32.63 o 
  -9   7   2       62.03       83.42     30.76 o 
  -7   7   2      170.28      167.16     42.62 o 
  -5   7   2      195.34      274.75     34.37 o 
  -3   7   2      136.37      210.72     31.71 o 
  -1   7   2      243.42      196.95     44.89 o 
   1   7   2        0.17      -18.31     23.51 o 
   3   7   2       66.27       82.67     29.94 o 
   5   7   2       50.03       18.31     31.17 o 
   7   7   2      133.83       63.11     34.10 o 
   9   7   2       73.23       88.68     33.08 o 
 -27   1   3        7.72       27.54     41.78 o 
 -25   1   3       68.64      127.65     43.78 o 
 -23   1   3        6.22       56.97     36.85 o 
 -21   1   3      177.43      176.34     30.10 o 
 -19   1   3      429.90      399.80     35.37 o 
 -17   1   3      278.41      277.51     20.45 o 
 -15   1   3     2346.18     2411.29     43.84 o 
 -13   1   3      308.84      290.69     19.50 o 
 -11   1   3     4604.01     5137.77     52.74 o 
  -9   1   3      133.63      145.86     10.67 o 
  -7   1   3     4663.77     4808.20     48.14 o 
  -5   1   3      208.26      241.44     16.56 o 
  -3   1   3     2897.97     2956.96     31.76 o 
  -1   1   3      715.16      692.44     15.74 o 
   1   1   3     1270.33     1320.35     19.13 o 
   3   1   3      200.87      183.66      8.96 o 
   5   1   3     1656.77     1622.49     26.66 o 
   7   1   3      179.28      161.31     11.73 o 
   9   1   3     1013.30      957.34     27.51 o 
  11   1   3      538.36      523.36     27.80 o 
  13   1   3      121.97      138.50     40.80 o 
  15   1   3      463.31      422.81     49.78 o 
  17   1   3        8.23        3.63     34.90 o 
  19   1   3       66.95       66.16     41.15 o 
  21   1   3        1.69      -27.47     38.70 o 
 -26   2   3       16.11      -31.58     40.59 o 
 -24   2   3       23.20      -24.94     36.80 o 
 -22   2   3        9.82      -21.70     30.41 o 
 -20   2   3      194.11      194.88     31.23 o 
 -18   2   3        4.13        1.34     28.87 o 
 -16   2   3       73.03       60.59     22.39 o 
 -14   2   3      354.09      383.03     25.32 o 
 -12   2   3     1251.19     1429.47     33.69 o 
 -10   2   3      758.09      908.79     24.14 o 
  -8   2   3       60.08       71.19     10.59 o 
  -6   2   3       76.41       58.40     10.09 o 
  -4   2   3     4670.93     4792.80     55.16 o 
  -2   2   3        0.32        1.28      8.23 o 
   0   2   3       65.79       75.03      7.63 o 
   2   2   3       17.37       18.20      8.77 o 
   4   2   3      821.73      770.92     18.11 o 
   6   2   3       63.29       71.70     10.78 o 
   8   2   3      312.73      327.38     16.85 o 
  10   2   3      222.51      234.38     17.05 o 
  12   2   3       96.04       85.69     20.38 o 
  14   2   3      555.61      519.22     37.67 o 
  16   2   3       67.02       15.86     35.58 o 
  18   2   3       36.15      -37.18     37.18 o 
  20   2   3        3.97        6.43     38.37 o 
 -25   3   3        3.65      -33.64     33.64 o 
 -23   3   3      196.45      259.97     47.77 o 
 -21   3   3      131.88      171.95     44.56 o 
 -19   3   3      360.83      428.81     33.18 o 
 -17   3   3       25.53       18.56     21.04 o 
 -15   3   3     4058.05     3757.14     74.39 o 
 -13   3   3      372.18      339.64     26.75 o 
 -11   3   3      734.73      639.76     27.77 o 
  -9   3   3      355.48      400.88     20.57 o 
  -7   3   3     3713.64     3852.61     60.93 o 
  -5   3   3      273.33      302.33     16.65 o 
  -3   3   3     1011.85     1081.30     28.01 o 
  -1   3   3      252.78      252.10     18.03 o 
   1   3   3     1844.26     1975.44     41.84 o 
   3   3   3      521.58      582.60     23.31 o 
   5   3   3       12.07       -8.01     12.37 o 
   7   3   3      451.52      427.60     23.22 o 
   9   3   3      277.13      275.52     23.11 o 
  11   3   3        0.12      -13.13     16.86 o 
  13   3   3      396.44      410.73     31.33 o 
  15   3   3        0.62       -7.67     32.72 o 
  17   3   3      409.08      381.60     53.41 o 
  19   3   3        0.36      -27.46     36.70 o 
 -24   4   3      191.42      197.16     60.07 o 
 -22   4   3      100.07      128.39     40.62 o 
 -20   4   3      249.87      325.38     43.42 o 
 -18   4   3     1003.93      958.39     44.35 o 
 -16   4   3     1059.87     1036.72     44.25 o 
 -14   4   3     5018.72     4574.62     87.52 o 
 -12   4   3     3727.06     3396.09     71.24 o 
 -10   4   3     1116.11     1017.20     36.01 o 
  -8   4   3      274.58      239.04     22.47 o 
  -6   4   3     1830.78     1837.82     49.35 o 
  -4   4   3     1432.34     1412.68     35.23 o 
  -2   4   3      737.83      677.23     30.12 o 
   0   4   3       31.67       57.28     13.87 o 
   2   4   3      431.09      430.06     31.34 o 
   4   4   3      404.16      373.90     30.52 o 
   6   4   3      426.72      404.75     25.99 o 
   8   4   3      664.62      759.14     37.55 o 
  10   4   3      175.23      171.07     21.69 o 
  12   4   3     1170.50     1308.36     48.35 o 
  14   4   3       23.50       47.82     30.08 o 
  16   4   3      545.10      536.85     58.56 o 
  18   4   3       70.71       45.15     48.91 o 
 -21   5   3       34.07      109.88     50.86 o 
 -19   5   3        7.94       20.49     26.20 o 
 -17   5   3        0.40       23.44     22.77 o 
 -15   5   3      376.06      341.67     32.27 o 
 -13   5   3       18.35       24.84     20.54 o 
 -11   5   3       64.21       74.25     22.52 o 
  -9   5   3      449.53      403.26     33.05 o 
  -7   5   3     3322.59     3068.06     60.95 o 
  -5   5   3      511.04      489.35     26.67 o 
  -3   5   3     2473.69     2414.95     56.09 o 
  -1   5   3       64.04       35.49     17.11 o 
   1   5   3        3.35        5.07     19.22 o 
   3   5   3      740.41      690.12     46.02 o 
   5   5   3       34.49       44.93     29.49 o 
   7   5   3      247.80      248.49     31.06 o 
   9   5   3      266.02      300.59     34.19 o 
  11   5   3       15.51       40.43     23.21 o 
  13   5   3        1.72       44.53     26.57 o 
  15   5   3       31.05       -1.26     36.88 o 
 -18   6   3      113.25      203.11     46.17 o 
 -16   6   3       12.84       41.38     32.92 o 
 -14   6   3      207.17      244.68     35.73 o 
 -12   6   3      127.92      164.16     31.49 o 
 -10   6   3      112.22      118.46     30.41 o 
  -8   6   3       30.42      -14.05     19.78 o 
  -6   6   3     1015.68      925.93     43.22 o 
  -4   6   3      347.52      324.59     25.12 o 
  -2   6   3     1196.38     1075.46     41.81 o 
   0   6   3      787.78      727.10     39.85 o 
   2   6   3      168.12      138.49     31.51 o 
   4   6   3      244.34      240.42     37.78 o 
   6   6   3      820.97      759.47     54.48 o 
   8   6   3       36.52       27.07     28.43 o 
  10   6   3       58.82      101.47     28.28 o 
  12   6   3      225.09      267.95     44.33 o 
 -13   7   3       60.89      135.54     37.63 o 
 -11   7   3        0.58       15.30     31.12 o 
  -9   7   3        2.95       32.39     25.05 o 
  -7   7   3       49.25       65.62     28.08 o 
  -5   7   3       77.22      103.56     29.02 o 
  -3   7   3       73.01       94.45     33.80 o 
  -1   7   3       39.94       41.41     25.12 o 
   1   7   3      369.01      408.89     39.55 o 
   3   7   3        0.38       47.50     31.08 o 
   5   7   3       14.93      -15.11     28.80 o 
   7   7   3       15.81       24.81     34.16 o 
   9   7   3       10.15       77.81     29.75 o 
 -28   0   4      111.81      144.53     67.27 o 
 -26   0   4       39.64      -50.42     50.42 o 
 -24   0   4       40.83       -6.92     50.15 o 
 -22   0   4      998.12     1060.50     68.08 o 
 -20   0   4        0.03       -8.81     23.11 o 
 -18   0   4     2729.60     2781.75     65.63 o 
 -16   0   4      447.73      603.28     33.18 o 
 -14   0   4      279.69      273.70     24.67 o 
 -12   0   4      869.95     1033.19     30.83 o 
 -10   0   4      978.36     1219.21     30.77 o 
  -8   0   4      161.17      130.38     14.35 o 
  -6   0   4    10800.55    11396.19    132.63 o 
  -4   0   4     2518.27     2800.47     53.81 o 
  -2   0   4    71890.35    69351.42    788.39 o 
   0   0   4      250.73      216.25     15.96 o 
   2   0   4     8691.44     7991.77     81.55 o 
   4   0   4     4162.24     4101.43     54.84 o 
   6   0   4     1012.23     1042.32     36.55 o 
   8   0   4     4463.77     4427.83    164.52 o 
  10   0   4       11.50       26.53     44.27 o 
  12   0   4     2118.00     2104.81    117.89 o 
  14   0   4      804.26      767.04    163.34 o 
  16   0   4      276.20      308.46     70.78 o 
  18   0   4        0.16       46.57     55.25 o 
  20   0   4        1.58      -53.66     76.34 o 
 -27   1   4        3.17       58.01     42.23 o 
 -25   1   4      371.81      429.98     52.57 o 
 -23   1   4      389.45      490.56     53.71 o 
 -21   1   4      218.73      264.60     32.76 o 
 -19   1   4      355.34      296.77     25.68 o 
 -17   1   4      964.63      930.11     34.64 o 
 -15   1   4      218.25      234.25     19.17 o 
 -13   1   4      701.35      873.00     24.35 o 
 -11   1   4     1834.92     2071.52     31.90 o 
  -9   1   4     2853.65     2816.43     32.27 o 
  -7   1   4     1690.14     1504.45     29.56 o 
  -5   1   4     3643.37     3777.34     50.59 o 
  -3   1   4    10539.47    10028.18     83.58 o 
  -1   1   4      587.74      531.10     12.75 o 
   1   1   4     3028.43     2952.04     27.80 o 
   3   1   4        3.47        1.05      7.59 o 
   5   1   4       87.43       99.15     10.00 o 
   7   1   4       34.65       21.28     10.42 o 
   9   1   4     1044.03      893.63     23.18 o 
  11   1   4      111.67       88.37     19.16 o 
  13   1   4      122.82      111.94     32.19 o 
  15   1   4      160.26      165.77     35.41 o 
  17   1   4      453.04      507.27     58.20 o 
  19   1   4       42.35       20.92     41.28 o 
  21   1   4      422.92      391.49     66.11 o 
 -26   2   4      564.27      580.94     58.98 o 
 -24   2   4       59.74       79.10     38.10 o 
 -22   2   4       56.80       -2.00     25.78 o 
 -20   2   4       12.99      -21.61     21.61 o 
 -18   2   4     5317.98     5065.82     82.92 o 
 -16   2   4      487.72      485.58     28.58 o 
 -14   2   4     1798.34     1785.23     39.99 o 
 -12   2   4      258.08      358.32     21.42 o 
 -10   2   4    13169.65    13441.50    132.95 o 
  -8   2   4      110.32       85.25     11.23 o 
  -6   2   4    36384.23    36676.06    312.41 o 
  -4   2   4     2720.91     2558.98     39.53 o 
  -2   2   4      351.52      347.05     14.83 o 
   0   2   4       99.35       90.87     11.75 o 
   2   2   4      960.64      980.41     22.57 o 
   4   2   4      872.33      789.15     20.38 o 
   6   2   4     1227.36     1150.09     24.66 o 
   8   2   4     1013.88      930.89     26.19 o 
  10   2   4      205.39      203.62     17.90 o 
  12   2   4     3918.06     3717.72     75.30 o 
  14   2   4     1132.43      964.69     71.55 o 
  16   2   4      695.67      666.65     62.34 o 
  18   2   4      486.11      459.67     58.68 o 
  20   2   4      608.38      729.30     72.39 o 
 -25   3   4       90.30      100.86     39.98 o 
 -23   3   4      685.29      730.74     60.22 o 
 -21   3   4       23.49       18.24     26.21 o 
 -19   3   4      199.66      248.09     28.53 o 
 -17   3   4     1102.27     1177.52     64.61 o 
 -15   3   4     3668.74     3584.54     66.98 o 
 -13   3   4      228.26      234.37     21.95 o 
 -11   3   4     1495.18     1318.78     31.55 o 
  -9   3   4     4722.04     5111.80     70.47 o 
  -7   3   4     4444.55     4650.12     64.95 o 
  -5   3   4     7154.06     7270.00     85.95 o 
  -3   3   4     7916.68     7974.07     88.77 o 
  -1   3   4       53.87       39.63     13.01 o 
   1   3   4      242.34      300.77     18.87 o 
   3   3   4       33.89       21.32     10.62 o 
   5   3   4       26.16       23.36     14.21 o 
   7   3   4      301.75      257.53     19.36 o 
   9   3   4       17.59       31.03     16.15 o 
  11   3   4     1001.44      925.93     44.33 o 
  13   3   4      391.93      432.97     63.77 o 
  15   3   4      799.15      741.15     64.17 o 
  17   3   4       31.46       27.92     36.37 o 
  19   3   4       29.48       21.30     42.33 o 
 -24   4   4      485.00      575.16    133.51 o 
 -22   4   4      176.21       91.82     32.08 o 
 -20   4   4       32.29       76.39     24.32 o 
 -18   4   4      611.23      673.34     38.56 o 
 -16   4   4      580.23      636.52     36.25 o 
 -14   4   4       15.38       31.63     25.75 o 
 -12   4   4       24.88       51.12     23.62 o 
 -10   4   4      244.31      240.92     23.01 o 
  -8   4   4       77.26       49.02     17.04 o 
  -6   4   4      123.44       75.55     14.25 o 
  -4   4   4       10.45       -3.78     13.89 o 
  -2   4   4     2105.39     1915.39     42.86 o 
   0   4   4      190.88      186.09     25.00 o 
   2   4   4      282.56      289.47     26.16 o 
   4   4   4      184.93      178.87     22.96 o 
   6   4   4      219.39      188.35     23.71 o 
   8   4   4       96.13       74.65     20.77 o 
  10   4   4      166.63      163.73     20.77 o 
  12   4   4       10.11       32.61     28.21 o 
  14   4   4        2.46      -33.12     33.12 o 
  16   4   4        1.10       21.05     34.76 o 
 -21   5   4        6.02      -17.78     41.68 o 
 -19   5   4      138.86      132.94     43.12 o 
 -17   5   4      101.31      129.33     45.36 o 
 -15   5   4      372.91      329.77     31.33 o 
 -13   5   4       32.83       18.07     20.27 o 
 -11   5   4      109.94      120.54     23.95 o 
  -9   5   4     1099.43     1031.07     37.90 o 
  -7   5   4     2811.95     2669.59    104.79 o 
  -5   5   4      760.12      749.27     33.05 o 
  -3   5   4     1207.22     1126.75     41.56 o 
  -1   5   4      127.51       84.61     20.03 o 
   1   5   4       44.83       51.23     21.30 o 
   3   5   4      250.07      183.84     32.53 o 
   5   5   4       69.89       29.38     24.61 o 
   7   5   4       13.66        7.41     20.98 o 
   9   5   4     1262.18     1301.52     50.19 o 
  11   5   4     1028.62     1092.26     48.32 o 
  13   5   4      496.58      528.37     55.79 o 
  15   5   4      783.88      822.17     89.12 o 
 -18   6   4      603.13      735.30     95.13 o 
 -16   6   4        0.05       35.44     48.72 o 
 -14   6   4     1570.26     1560.92     64.54 o 
 -12   6   4      146.78      168.49     30.72 o 
 -10   6   4      319.23      326.92     33.22 o 
  -8   6   4       96.13      107.22     23.13 o 
  -6   6   4      195.16      212.92     26.67 o 
  -4   6   4       30.67       37.07     18.31 o 
  -2   6   4       53.05       47.95     15.73 o 
   0   6   4      368.18      263.67     30.96 o 
   2   6   4      107.20      105.04     29.29 o 
   4   6   4      340.89      280.61     33.66 o 
   6   6   4      190.78      191.45     31.86 o 
   8   6   4       16.71       36.87     25.44 o 
  10   6   4      112.28      154.31     29.26 o 
  12   6   4      111.62      183.96     44.88 o 
 -13   7   4        1.85       65.41     33.99 o 
 -11   7   4       13.94       27.04     29.92 o 
  -9   7   4       32.86       58.79     25.45 o 
  -7   7   4       22.87       20.25     25.00 o 
  -5   7   4       70.84       85.32     26.06 o 
  -3   7   4       21.83       40.01     24.96 o 
  -1   7   4        1.39      -19.21     23.05 o 
   1   7   4       72.55      112.38     26.80 o 
   3   7   4       96.51       49.22     27.79 o 
   5   7   4        4.62       25.82     27.70 o 
   7   7   4       50.24       74.38     29.72 o 
 -27   1   5      137.23      149.65     43.08 o 
 -25   1   5      339.26      442.76     51.37 o 
 -23   1   5       16.75      -15.83     26.20 o 
 -21   1   5      155.79      177.65     24.69 o 
 -19   1   5      148.79      150.34     24.54 o 
 -17   1   5      370.37      464.99     28.42 o 
 -15   1   5       17.03       14.81     15.65 o 
 -13   1   5      792.74      832.94     24.44 o 
 -11   1   5     1609.12     1815.98     28.68 o 
  -9   1   5     9798.17    10303.04    104.51 o 
  -7   1   5     6184.45     6470.52     79.18 o 
  -5   1   5     3236.68     3066.34     38.75 o 
  -3   1   5     1379.38     1448.61     25.38 o 
  -1   1   5      115.25      156.37      9.73 o 
   1   1   5       31.33       35.33      8.92 o 
   3   1   5      107.12      147.76     10.92 o 
   5   1   5      896.23      813.62     18.87 o 
   7   1   5        5.81        3.31     11.53 o 
   9   1   5     1317.17     1292.67     29.63 o 
  11   1   5       71.77       61.11     28.21 o 
  13   1   5      364.44      393.65     44.48 o 
  15   1   5       25.33       45.73     37.37 o 
  17   1   5       38.93      -13.63     37.54 o 
  19   1   5        2.72      -38.18     38.18 o 
 -28   2   5       13.38       35.00     48.73 o 
 -26   2   5       58.60       37.04     35.87 o 
 -24   2   5        1.92      -19.18     26.15 o 
 -22   2   5       22.84       11.81     25.03 o 
 -20   2   5      820.27      822.77     37.35 o 
 -18   2   5     1018.24      912.92     47.44 o 
 -16   2   5     1247.43     1099.58     36.81 o 
 -14   2   5     1707.42     1816.82     36.62 o 
 -12   2   5      398.17      506.72     23.72 o 
 -10   2   5       24.10       24.24      9.14 o 
  -8   2   5     3488.30     3651.69     59.48 o 
  -6   2   5     1677.39     1771.82     32.15 o 
  -4   2   5       25.93       27.81     10.22 o 
  -2   2   5        6.13       -1.67     10.75 o 
   0   2   5        3.67       10.62      6.58 o 
   2   2   5      915.37      956.16     22.14 o 
   4   2   5      180.24      144.30     12.73 o 
   6   2   5      240.52      244.07     15.19 o 
   8   2   5        2.56       -7.64     11.44 o 
  10   2   5        0.50      -18.60     19.47 o 
  12   2   5      174.88      160.48     29.83 o 
  14   2   5        4.98       46.06     36.16 o 
  16   2   5        5.38      -24.99     35.54 o 
  18   2   5        3.17       -8.31     38.63 o 
 -27   3   5      303.02      406.05     87.11 o 
 -25   3   5       35.11       31.06     33.87 o 
 -23   3   5      241.02      261.14     37.71 o 
 -21   3   5       61.71       70.26     25.55 o 
 -19   3   5      629.58      637.15     34.31 o 
 -17   3   5      515.43      542.90     31.39 o 
 -15   3   5     1047.04     1072.75     37.44 o 
 -13   3   5       44.68       44.51     13.92 o 
 -11   3   5      170.04      164.74     16.35 o 
  -9   3   5     2011.37     1987.40     38.32 o 
  -7   3   5     1451.92     1508.45     29.93 o 
  -5   3   5        8.59        7.87     12.69 o 
  -3   3   5      315.94      303.52     16.54 o 
  -1   3   5     1272.93     1200.65     32.79 o 
   1   3   5     1115.32     1118.99     31.53 o 
   3   3   5        9.09       10.88     10.00 o 
   5   3   5      110.49       98.57     15.08 o 
   7   3   5      349.31      314.22     23.99 o 
   9   3   5      945.52      884.68     36.69 o 
  11   3   5        9.48        6.67     19.80 o 
  13   3   5      736.33      756.79     61.98 o 
  15   3   5      132.84      109.28     41.39 o 
  17   3   5      156.29      196.64     51.25 o 
 -24   4   5      164.94      109.21     51.89 o 
 -22   4   5       82.20       72.49     29.10 o 
 -20   4   5      312.11      330.36     34.70 o 
 -18   4   5      935.50      964.48     44.45 o 
 -16   4   5     1528.37     1325.93     54.31 o 
 -14   4   5       54.17       75.95     24.17 o 
 -12   4   5       13.92        9.46     22.89 o 
 -10   4   5     2547.81     2472.68     49.34 o 
  -8   4   5      625.99      636.24     24.31 o 
  -6   4   5     1410.49     1373.97     30.09 o 
  -4   4   5        1.09        1.33     14.72 o 
  -2   4   5       63.75       85.72     17.96 o 
   0   4   5       70.81       43.95     15.03 o 
   2   4   5      145.17      138.83     21.55 o 
   4   4   5      540.90      568.75     30.40 o 
   6   4   5      267.17      212.11     24.67 o 
   8   4   5        6.45       11.56     18.64 o 
  10   4   5       89.89       93.47     22.48 o 
  12   4   5      579.54      591.26     43.20 o 
  14   4   5       33.64       15.25     37.18 o 
  16   4   5       16.23       19.43     41.38 o 
 -23   5   5      112.07       64.94     51.10 o 
 -21   5   5        2.49       48.75     57.33 o 
 -19   5   5       41.90       52.43     29.57 o 
 -17   5   5       59.81       31.35     28.96 o 
 -15   5   5      692.34      692.26     38.41 o 
 -13   5   5      755.12      719.81     38.71 o 
 -11   5   5      682.32      716.68     33.23 o 
  -9   5   5      375.31      412.88     27.12 o 
  -7   5   5      182.83      155.60     22.73 o 
  -5   5   5      183.41      147.86     23.17 o 
  -3   5   5        0.06       20.16     20.22 o 
  -1   5   5       24.18       -1.68     17.58 o 
   1   5   5       34.37       25.16     21.86 o 
   3   5   5     1074.28      973.50     49.07 o 
   5   5   5      298.96      262.96     30.67 o 
   7   5   5       51.11       50.92     26.09 o 
   9   5   5     1418.36     1562.19     58.96 o 
  11   5   5      793.96      891.00     53.20 o 
  13   5   5      478.10      593.54     62.39 o 
 -20   6   5      117.30      217.20     61.91 o 
 -18   6   5       28.92      113.32     34.48 o 
 -16   6   5       70.00       86.04     32.97 o 
 -14   6   5       39.05       42.48     31.59 o 
 -12   6   5       15.36       30.79     24.21 o 
 -10   6   5       29.67       13.81     21.09 o 
  -8   6   5       11.22        1.91     19.07 o 
  -6   6   5        1.06       14.77     19.52 o 
  -4   6   5        0.02        5.26     16.54 o 
  -2   6   5      307.49      282.54     26.32 o 
   0   6   5      311.91      302.81     38.69 o 
   2   6   5      461.68      493.81     45.57 o 
   4   6   5      137.58      166.81     33.20 o 
   6   6   5        3.16       12.89     25.82 o 
   8   6   5      270.44      260.18     37.97 o 
  10   6   5       83.50      158.50     62.91 o 
 -15   7   5       12.23       39.99     43.20 o 
 -13   7   5        1.28       46.82     33.18 o 
 -11   7   5       25.59       24.58     33.09 o 
  -9   7   5      153.77      188.16     39.16 o 
  -7   7   5      122.98      151.98     29.54 o 
  -5   7   5       17.51       16.79     24.59 o 
  -3   7   5      228.93      265.90     34.42 o 
  -1   7   5       69.52       60.11     25.21 o 
   1   7   5      236.53      219.31     37.35 o 
   3   7   5       24.53       15.30     29.16 o 
   5   7   5       21.59       61.43     32.52 o 
 -28   0   6       31.35       46.35     53.26 o 
 -26   0   6      457.23      519.71     88.41 o 
 -24   0   6      711.96      628.53     60.33 o 
 -22   0   6     1241.84     1239.20     59.62 o 
 -20   0   6     1979.46     2099.58     74.52 o 
 -18   0   6     1812.25     1771.26     67.45 o 
 -16   0   6      998.54     1106.92     51.48 o 
 -14   0   6      571.70      610.51     29.32 o 
 -12   0   6      124.23      136.48     17.55 o 
 -10   0   6      128.25      158.09     20.50 o 
  -8   0   6      413.41      387.55     19.57 o 
  -6   0   6     4938.32     5432.22    121.24 o 
  -4   0   6     2513.65     2954.32     49.19 o 
  -2   0   6    50862.05    50770.63    494.76 o 
   0   0   6    12379.11    12617.14    164.34 o 
   2   0   6    11685.66    10724.08    130.33 o 
   4   0   6     1188.56     1316.13     33.20 o 
   6   0   6     4946.81     4582.86     80.29 o 
   8   0   6     2006.60     1820.32     49.61 o 
  10   0   6     6842.45     6249.15    113.63 o 
  12   0   6     1939.18     1795.73    146.36 o 
  14   0   6      605.03      532.26     80.57 o 
  16   0   6      169.33      134.69     68.79 o 
  18   0   6     3328.60     3364.03    253.53 o 
 -29   1   6      195.14      136.45     42.17 o 
 -27   1   6      632.57      679.59     62.72 o 
 -25   1   6       22.25       15.70     40.97 o 
 -23   1   6       22.68       52.24     34.19 o 
 -21   1   6     1923.33     2021.18     53.86 o 
 -19   1   6     2146.12     2073.90     52.50 o 
 -17   1   6      661.75      704.12     34.52 o 
 -15   1   6      327.35      395.29     30.12 o 
 -13   1   6     1269.28     1441.87     29.80 o 
 -11   1   6     2055.78     2260.52     31.86 o 
  -9   1   6      754.30      910.81     31.54 o 
  -7   1   6      334.91      404.85     25.47 o 
  -5   1   6     3498.01     3294.89     43.99 o 
  -3   1   6      261.68      280.97     11.97 o 
  -1   1   6     2450.11     2677.18     37.28 o 
   1   1   6      270.53      412.27     15.93 o 
   3   1   6       12.78        5.81      9.98 o 
   5   1   6      924.76      921.53     21.76 o 
   7   1   6        0.03       10.89     12.44 o 
   9   1   6     3157.14     3076.48     53.85 o 
  11   1   6       22.84       46.61     25.68 o 
  13   1   6      360.58      342.97     41.10 o 
  15   1   6        5.94      -33.93     33.93 o 
  17   1   6      333.77      392.89     57.67 o 
 -28   2   6        0.13      -22.13     34.34 o 
 -26   2   6      512.43      443.84     56.17 o 
 -24   2   6       68.50       49.67     28.96 o 
 -22   2   6      205.55      218.32     26.61 o 
 -20   2   6      357.82      399.14     30.20 o 
 -18   2   6     4347.52     4465.85     83.21 o 
 -16   2   6      243.12      272.26     21.76 o 
 -14   2   6     3516.45     3412.43     49.46 o 
 -12   2   6      276.91      314.19     14.35 o 
 -10   2   6       11.75       44.05     20.15 o 
  -8   2   6     2781.71     3034.86     64.97 o 
  -6   2   6      553.76      546.08     19.69 o 
  -4   2   6     2388.95     2243.35     41.07 o 
  -2   2   6      255.59      325.64     16.92 o 
   0   2   6      672.65      729.25     29.87 o 
   2   2   6      290.63      337.61     16.45 o 
   4   2   6       80.63       80.05     12.88 o 
   6   2   6      383.27      393.33     18.46 o 
   8   2   6      334.41      346.52     21.26 o 
  10   2   6      587.97      587.04     33.53 o 
  12   2   6      100.73       73.70     30.48 o 
  14   2   6       24.91       -3.85     37.53 o 
  16   2   6       36.60       40.95     41.80 o 
  18   2   6      243.18      258.51     54.78 o 
 -27   3   6      816.21      836.91    104.59 o 
 -25   3   6       11.05        2.68     41.97 o 
 -23   3   6        1.94       19.55     25.30 o 
 -21   3   6     3123.58     3007.38     66.40 o 
 -19   3   6     2148.66     1971.65     52.91 o 
 -17   3   6     2953.94     2647.72     58.13 o 
 -15   3   6     1217.13     1261.22     32.91 o 
 -13   3   6      751.34      803.50     27.99 o 
 -11   3   6      190.90      181.51     15.50 o 
  -9   3   6     6495.20     6800.86     78.31 o 
  -7   3   6      330.24      347.03     19.39 o 
  -5   3   6        9.12      -12.39     12.39 o 
  -3   3   6      757.19      841.14     33.00 o 
  -1   3   6      887.65      945.09     30.67 o 
   1   3   6      725.72      729.58     27.65 o 
   3   3   6       68.73       57.87     12.37 o 
   5   3   6       38.17       28.81     12.94 o 
   7   3   6      142.42      135.37     17.56 o 
   9   3   6      612.52      643.86     32.78 o 
  11   3   6      102.20       86.67     31.56 o 
  13   3   6      165.12      105.08     40.65 o 
  15   3   6      130.99      164.37     47.24 o 
 -26   4   6       85.58      114.47    110.07 o 
 -24   4   6       14.15      -41.68     41.68 o 
 -22   4   6      137.55      156.90     54.75 o 
 -20   4   6       98.01       81.81     25.48 o 
 -18   4   6       27.18       41.42     25.97 o 
 -16   4   6        3.65       20.68     22.88 o 
 -14   4   6       29.98        0.99     21.79 o 
 -12   4   6        6.33      -16.49     16.49 o 
 -10   4   6        1.22        0.27     12.34 o 
  -8   4   6      147.99      152.02     15.45 o 
  -6   4   6      528.48      584.73     24.88 o 
  -4   4   6        1.96      -10.54     15.22 o 
  -2   4   6     1310.24     1381.57     39.73 o 
   0   4   6      634.19      631.59     32.71 o 
   2   4   6      187.14      151.86     23.15 o 
   4   4   6      313.27      268.52     24.51 o 
   6   4   6      171.42      185.86     23.46 o 
   8   4   6        8.41       34.76     21.19 o 
  10   4   6      123.04      148.68     32.66 o 
  12   4   6       59.11      131.19     42.06 o 
  14   4   6       38.74       34.02     40.28 o 
 -23   5   6        0.23       -6.13     43.33 o 
 -21   5   6      503.70      654.54     55.71 o 
 -19   5   6       73.17       90.96     34.38 o 
 -17   5   6      788.23      813.59     48.65 o 
 -15   5   6      146.70      119.32     25.15 o 
 -13   5   6      358.70      320.56     24.51 o 
 -11   5   6       16.89       18.92     16.39 o 
  -9   5   6       18.18       -8.74     15.42 o 
  -7   5   6      104.15       61.87     19.20 o 
  -5   5   6       60.29       39.83     20.44 o 
  -3   5   6     1295.49     1181.70     43.54 o 
  -1   5   6      429.55      425.28     33.15 o 
   1   5   6      543.94      577.78     53.95 o 
   3   5   6       56.56       41.53     25.58 o 
   5   5   6      157.69      150.54     29.86 o 
   7   5   6      253.29      281.18     35.70 o 
   9   5   6      459.94      551.58     57.85 o 
  11   5   6      303.42      473.75     52.86 o 
  13   5   6        0.04       37.42     40.64 o 
 -20   6   6      260.63      380.89     50.20 o 
 -18   6   6      231.97      314.95     45.95 o 
 -16   6   6      385.10      440.26     50.09 o 
 -14   6   6      217.82      295.84     42.58 o 
 -12   6   6       19.35       23.38     29.16 o 
 -10   6   6     1007.80     1158.63     49.39 o 
  -8   6   6      222.96      155.68     26.33 o 
  -6   6   6      189.65      221.92     28.91 o 
  -4   6   6      118.39      123.68     22.44 o 
  -2   6   6       71.64       67.53     20.32 o 
   0   6   6      607.40      573.88     49.31 o 
   2   6   6      593.80      552.77     44.68 o 
   4   6   6        1.17        6.53     26.08 o 
   6   6   6      585.57      682.82     49.25 o 
   8   6   6      462.04      637.60     49.84 o 
 -15   7   6       42.70      156.75     39.79 o 
 -13   7   6       33.73       90.76     39.14 o 
 -11   7   6      365.32      415.96     49.96 o 
  -9   7   6      566.18      475.50     53.70 o 
  -7   7   6       14.15       54.26     31.75 o 
  -5   7   6       61.08       76.51     27.20 o 
  -3   7   6        9.73       -0.74     24.27 o 
  -1   7   6      148.54      153.25     33.60 o 
   1   7   6       46.93       85.12     31.00 o 
   3   7   6        2.14       28.46     29.83 o 
 -29   1   7      403.47      492.69     54.74 o 
 -27   1   7      355.72      368.79     47.70 o 
 -25   1   7      502.01      426.34     39.79 o 
 -23   1   7      115.27       79.37     24.04 o 
 -21   1   7     4800.88     4597.42     80.76 o 
 -19   1   7      119.71      102.96     23.61 o 
 -17   1   7     3477.48     3603.83     55.63 o 
 -15   1   7       59.02       78.97     14.02 o 
 -13   1   7      716.81      777.39     23.73 o 
 -11   1   7       23.03       21.04     16.44 o 
  -9   1   7      866.15      843.40     37.78 o 
  -7   1   7      790.66      911.26     20.12 o 
  -5   1   7     1044.17     1056.93     22.21 o 
  -3   1   7     6655.57     6944.50     68.27 o 
  -1   1   7       90.81       95.77     12.42 o 
   1   1   7     2038.61     2011.01     32.19 o 
   3   1   7       42.97       47.13     12.22 o 
   5   1   7       87.25       73.96     12.76 o 
   7   1   7      601.14      549.63     23.27 o 
   9   1   7       81.85       85.57     19.18 o 
  11   1   7       96.81       54.15     26.39 o 
  13   1   7       97.38      136.49     37.06 o 
  15   1   7       68.36       67.70     41.47 o 
  17   1   7        4.04      -19.84     40.35 o 
 -28   2   7      356.32      488.20    106.17 o 
 -26   2   7      135.75      125.65     34.22 o 
 -24   2   7      737.17      718.16     46.61 o 
 -22   2   7     1566.77     1604.70     49.14 o 
 -20   2   7     1872.98     1899.90     51.40 o 
 -18   2   7     1783.44     1736.19     46.05 o 
 -16   2   7       67.10       67.20     14.27 o 
 -14   2   7      561.69      645.81     24.24 o 
 -12   2   7     3710.64     4126.04     82.71 o 
 -10   2   7     3532.28     3461.69     72.82 o 
  -8   2   7      602.68      557.17     36.06 o 
  -6   2   7        0.04       -1.19      9.12 o 
  -4   2   7       21.31       13.58     10.27 o 
  -2   2   7      397.88      338.85     18.40 o 
   0   2   7      500.16      585.77     28.99 o 
   2   2   7       50.53       45.25     13.31 o 
   4   2   7        0.07        7.18     12.53 o 
   6   2   7      169.20      167.19     16.37 o 
   8   2   7      195.18      194.00     17.14 o 
  10   2   7       43.79       51.04     24.62 o 
  12   2   7       26.47       65.24     30.46 o 
  14   2   7       31.65        0.81     32.31 o 
  16   2   7        1.21      -20.13     37.86 o 
 -27   3   7       16.68       72.35     64.90 o 
 -25   3   7       27.52       12.42     44.28 o 
 -23   3   7      105.07      139.90     26.14 o 
 -21   3   7       83.17       95.24     21.97 o 
 -19   3   7      115.68      132.44     22.90 o 
 -17   3   7        2.43        1.14     15.64 o 
 -15   3   7       47.55       33.03     16.16 o 
 -13   3   7      291.02      272.22     25.15 o 
 -11   3   7       26.64       34.62     15.68 o 
  -9   3   7      155.45      187.17     17.98 o 
  -7   3   7      590.80      575.43     41.22 o 
  -5   3   7       50.62       24.82     12.33 o 
  -3   3   7      598.23      581.65     24.59 o 
  -1   3   7      450.92      401.37     23.22 o 
   1   3   7       60.03       68.12     16.87 o 
   3   3   7       11.51       11.08     12.65 o 
   5   3   7       23.71        1.36     13.63 o 
   7   3   7      809.50      849.62     27.82 o 
   9   3   7       19.84       48.27     19.96 o 
  11   3   7      243.28      184.34     69.79 o 
  13   3   7        0.03       -5.30     40.28 o 
  15   3   7       10.02       -3.81     40.35 o 
 -26   4   7        9.74        2.04     52.20 o 
 -24   4   7       42.85       36.03     40.58 o 
 -22   4   7       33.25       25.16     33.63 o 
 -20   4   7        3.33       21.26     26.51 o 
 -18   4   7       52.35        9.90     23.42 o 
 -16   4   7      592.97      518.05     35.20 o 
 -14   4   7     1080.16     1044.49     43.70 o 
 -12   4   7      695.24      661.35     24.49 o 
 -10   4   7     1490.88     1435.32     33.51 o 
  -8   4   7       63.31       63.02     12.01 o 
  -6   4   7      427.44      440.77     23.71 o 
  -4   4   7      100.72       69.83     18.40 o 
  -2   4   7      207.70      237.79     23.54 o 
   0   4   7      214.35      221.10     24.17 o 
   2   4   7      188.34      167.25     24.08 o 
   4   4   7        0.06      -13.95     13.95 o 
   6   4   7       60.63       71.93     21.86 o 
   8   4   7      444.98      496.04     41.03 o 
  10   4   7       25.85       35.90     31.27 o 
  12   4   7      151.65      145.31     46.09 o 
 -23   5   7        9.76       18.28     39.04 o 
 -21   5   7      358.04      476.23     69.78 o 
 -19   5   7        6.57        8.94     31.42 o 
 -17   5   7      171.37      203.56     35.74 o 
 -15   5   7       10.70       21.49     22.17 o 
 -13   5   7      357.94      339.81     23.97 o 
 -11   5   7        7.89       17.34     15.06 o 
  -9   5   7      926.63      797.13     36.04 o 
  -7   5   7        7.62        3.24     17.47 o 
  -5   5   7        3.06       17.44     19.46 o 
  -3   5   7      386.59      381.82     31.96 o 
  -1   5   7      978.99      949.41     45.05 o 
   1   5   7      291.69      194.29     36.30 o 
   3   5   7       29.50       43.60     23.21 o 
   5   5   7       18.36       37.02     26.51 o 
   7   5   7     1948.20     2008.84     74.10 o 
   9   5   7        8.50       92.52     36.63 o 
  11   5   7      394.69      429.58     58.41 o 
 -20   6   7      705.13      917.98     66.80 o 
 -18   6   7      825.83      982.21     76.99 o 
 -16   6   7       10.72       92.12     34.02 o 
 -14   6   7       34.90       42.75     31.86 o 
 -12   6   7      212.99      301.07     51.63 o 
 -10   6   7      158.24      241.81     41.94 o 
  -8   6   7        2.79       -0.32     21.03 o 
  -6   6   7      104.99       86.50     24.24 o 
  -4   6   7       54.08       45.42     21.41 o 
  -2   6   7      146.43      138.41     22.94 o 
   0   6   7      453.38      446.64     60.44 o 
   2   6   7        6.12       40.12     28.48 o 
   4   6   7        0.01       53.69     27.13 o 
   6   6   7        5.29       52.70     32.18 o 
   8   6   7      265.71      420.41     48.74 o 
 -15   7   7       79.75      174.80     42.69 o 
 -13   7   7       42.85      104.97     49.37 o 
 -11   7   7      202.50      171.45     40.16 o 
  -9   7   7      184.08      228.82     43.25 o 
  -7   7   7        0.31       -3.75     29.43 o 
  -5   7   7      198.44      215.13     40.20 o 
  -3   7   7      102.60      129.99     33.41 o 
  -1   7   7      152.32      166.21     35.00 o 
   1   7   7       43.55       42.23     28.39 o 
 -30   0   8      113.35      208.59    128.18 o 
 -28   0   8      155.41      239.61    141.32 o 
 -26   0   8       68.84       33.61     47.59 o 
 -24   0   8      165.82       91.76     34.76 o 
 -22   0   8      383.69      435.21     56.58 o 
 -20   0   8       67.69       82.49     45.51 o 
 -18   0   8      352.06      375.83     39.58 o 
 -16   0   8     1083.31     1052.95     37.93 o 
 -14   0   8     1218.16     1295.71     70.49 o 
 -12   0   8      202.31      264.23     25.06 o 
 -10   0   8     2968.30     2891.78     51.76 o 
  -8   0   8       35.14       20.01     15.07 o 
  -6   0   8     3425.19     3602.16     62.97 o 
  -4   0   8    21430.58    23020.82    414.50 o 
  -2   0   8     2695.74     2979.85     68.26 o 
   0   0   8    11274.12    11716.29    146.21 o 
   2   0   8     8177.83     7823.18    135.77 o 
   4   0   8     1220.83     1326.10     40.94 o 
   6   0   8    14654.65    14143.26    173.48 o 
   8   0   8     4463.66     4153.09    103.55 o 
  10   0   8     1892.73     1848.41     76.78 o 
  12   0   8      160.67      167.77     77.76 o 
  14   0   8      487.33      405.05    155.88 o 
  16   0   8      190.74      212.99    103.68 o 
 -29   1   8      117.63       87.72     41.61 o 
 -27   1   8      236.62      216.38     37.65 o 
 -25   1   8      807.15      850.95     48.04 o 
 -23   1   8     1320.94     1254.97     44.74 o 
 -21   1   8     2315.39     2233.08     55.93 o 
 -19   1   8       14.43      -16.75     18.08 o 
 -17   1   8       35.55       46.03     15.04 o 
 -15   1   8      294.18      375.42     17.34 o 
 -13   1   8     3184.79     3078.27     68.74 o 
 -11   1   8      812.02      861.46     34.74 o 
  -9   1   8       28.60       35.97     12.60 o 
  -7   1   8      156.53      143.90     12.05 o 
  -5   1   8     5909.88     5863.59     70.20 o 
  -3   1   8    10200.98    10544.60    101.03 o 
  -1   1   8     1618.85     1559.17     36.22 o 
   1   1   8     1488.88     1483.49     31.40 o 
   3   1   8      332.33      392.46     18.86 o 
   5   1   8     2418.22     2306.09     37.26 o 
   7   1   8      836.48      817.57     30.60 o 
   9   1   8     1831.07     1621.39     46.71 o 
  11   1   8       21.07       30.12     28.43 o 
  13   1   8       98.83       90.78     43.00 o 
  15   1   8      549.09      468.35     62.78 o 
 -28   2   8       65.11        3.35     55.91 o 
 -26   2   8       49.63        4.66     55.65 o 
 -24   2   8       28.98       11.87     22.46 o 
 -22   2   8      581.34      581.73     33.37 o 
 -20   2   8      494.83      502.39     30.97 o 
 -18   2   8      128.81      136.00     16.76 o 
 -16   2   8       36.38       46.69     13.88 o 
 -14   2   8     1036.85      957.60     44.57 o 
 -12   2   8     2879.93     2678.01     65.92 o 
 -10   2   8      946.11     1096.37     73.28 o 
  -8   2   8      834.73      949.93     45.14 o 
  -6   2   8        0.25       -4.24     11.38 o 
  -4   2   8     1187.60     1229.94     26.43 o 
  -2   2   8        1.84        6.69     15.22 o 
   0   2   8      263.54      360.71     22.42 o 
   2   2   8      106.86      128.63     16.29 o 
   4   2   8      293.93      330.43     20.62 o 
   6   2   8      524.43      499.84     23.54 o 
   8   2   8      129.02      148.14     26.56 o 
  10   2   8      269.03      298.84     36.85 o 
  12   2   8       60.15      122.60     36.23 o 
  14   2   8        9.46       -2.69     38.63 o 
 -27   3   8        6.79      -15.23     51.81 o 
 -25   3   8       54.33       84.16     40.23 o 
 -23   3   8      137.87      123.16     34.07 o 
 -21   3   8        1.28       21.59     18.04 o 
 -19   3   8       41.77       45.76     18.19 o 
 -17   3   8       42.70       65.03     23.58 o 
 -15   3   8      354.25      430.04     37.87 o 
 -13   3   8        5.31      -20.51     24.00 o 
 -11   3   8      168.40      204.97     29.14 o 
  -9   3   8       15.29       18.31     13.72 o 
  -7   3   8     1893.10     1751.58     40.47 o 
  -5   3   8      131.86      149.14     16.67 o 
  -3   3   8      223.43      172.76     20.56 o 
  -1   3   8      767.58      855.18     31.51 o 
   1   3   8      358.37      294.22     26.88 o 
   3   3   8      285.37      284.07     19.33 o 
   5   3   8      524.41      553.31     25.18 o 
   7   3   8        0.02        9.70     16.09 o 
   9   3   8      130.07      164.56     34.33 o 
  11   3   8        0.09      -18.58     34.83 o 
  13   3   8        7.38       40.24     41.44 o 
 -26   4   8        1.00       10.75     45.35 o 
 -24   4   8        0.23       56.38     35.04 o 
 -22   4   8      304.84      337.67     41.18 o 
 -20   4   8       90.86       96.37     31.20 o 
 -18   4   8      165.05      129.68     31.87 o 
 -16   4   8       70.29       59.57     28.18 o 
 -14   4   8       31.67       49.47     20.01 o 
 -12   4   8       20.39       15.10     13.16 o 
 -10   4   8        0.03      -11.69     12.26 o 
  -8   4   8        1.21       -9.24     16.14 o 
  -6   4   8      137.14      165.90     19.54 o 
  -4   4   8      343.92      328.23     25.23 o 
  -2   4   8      147.51      143.25     22.44 o 
   0   4   8      113.56      117.83     24.56 o 
   2   4   8      156.65      152.58     20.61 o 
   4   4   8      118.37      128.38     20.30 o 
   6   4   8      163.57      151.47     27.68 o 
   8   4   8      219.86      256.12     40.49 o 
  10   4   8       26.70       77.95     38.19 o 
  12   4   8       25.26      -29.42     35.75 o 
 -23   5   8        1.62       51.66     37.17 o 
 -21   5   8      128.60      177.37     54.10 o 
 -19   5   8       60.65       80.84     32.73 o 
 -17   5   8       30.76       21.81     28.75 o 
 -15   5   8       72.70       50.07     29.02 o 
 -13   5   8      628.89      688.92     48.39 o 
 -11   5   8        1.79       -3.42     16.67 o 
  -9   5   8      320.05      348.43     27.30 o 
  -7   5   8       16.23      -18.78     18.78 o 
  -5   5   8        1.60        7.81     20.15 o 
  -3   5   8      336.35      292.15     30.97 o 
  -1   5   8       74.11       75.55     24.52 o 
   1   5   8       33.39       72.10     20.04 o 
   3   5   8      848.87      933.80     51.27 o 
   5   5   8      464.85      449.80     40.87 o 
   7   5   8      950.69     1099.54     90.06 o 
   9   5   8      838.94      989.58     65.65 o 
 -20   6   8        0.64       41.37     42.49 o 
 -18   6   8        1.65       68.74     35.14 o 
 -16   6   8      517.61      515.64     52.81 o 
 -14   6   8       30.58       23.50     30.40 o 
 -12   6   8      979.91      971.05     63.62 o 
 -10   6   8      474.39      446.23     44.37 o 
  -8   6   8       43.59       31.04     27.00 o 
  -6   6   8      651.51      647.98     40.84 o 
  -4   6   8      168.56      161.56     36.63 o 
  -2   6   8      165.49      163.34     30.48 o 
   0   6   8       58.15       68.88     29.23 o 
   2   6   8        4.85       47.66     27.14 o 
   4   6   8        0.68       57.73     30.28 o 
   6   6   8       10.30       78.08     34.79 o 
 -13   7   8      135.35      131.34     51.98 o 
 -11   7   8       61.35       96.44     38.06 o 
  -9   7   8       40.60       36.89     32.49 o 
  -7   7   8       56.41       76.96     35.92 o 
  -5   7   8       60.12       78.07     35.51 o 
  -3   7   8      212.45      350.47     56.22 o 
  -1   7   8        2.29       49.65     49.00 o 
 -29   1   9      409.96      495.39    110.79 o 
 -27   1   9       22.53       -0.21     32.24 o 
 -25   1   9      412.36      391.63     32.47 o 
 -23   1   9        5.96        3.43     20.72 o 
 -21   1   9      106.43      115.03     23.84 o 
 -19   1   9        8.94        4.24     15.58 o 
 -17   1   9     1095.15     1142.78     29.11 o 
 -15   1   9       40.05       32.57     16.97 o 
 -13   1   9     2073.36     2121.28     66.11 o 
 -11   1   9       38.80       42.54     21.67 o 
  -9   1   9      485.80      462.32     19.00 o 
  -7   1   9      758.78      757.27     27.72 o 
  -5   1   9      759.19      837.25     23.40 o 
  -3   1   9      189.19      185.80     17.74 o 
  -1   1   9      669.33      804.84     31.19 o 
   1   1   9      150.87      150.28     17.99 o 
   3   1   9      178.70      194.61     18.56 o 
   5   1   9      129.72      132.56     18.48 o 
   7   1   9      104.89       56.98     25.40 o 
   9   1   9       46.78       47.37     25.92 o 
  11   1   9      124.87      106.12     33.29 o 
  13   1   9       64.41       94.82     44.41 o 
 -30   2   9      395.23      494.24     85.80 o 
 -28   2   9       72.89       50.13     48.25 o 
 -26   2   9       14.69        2.55     32.52 o 
 -24   2   9      789.29      833.30     44.13 o 
 -22   2   9      139.92      118.67     22.15 o 
 -20   2   9      303.01      315.33     36.74 o 
 -18   2   9       20.06       -2.40     12.59 o 
 -16   2   9      134.71      145.62     30.18 o 
 -14   2   9       12.87       -7.71     23.83 o 
 -12   2   9      222.06      204.35     28.69 o 
 -10   2   9      404.83      418.12     37.09 o 
  -8   2   9       13.66       18.40     12.55 o 
  -6   2   9       51.91       45.90     11.93 o 
  -4   2   9      206.57      191.56     16.76 o 
  -2   2   9      199.10      221.76     25.92 o 
   0   2   9        1.77       -2.20     16.85 o 
   2   2   9      164.39      141.82     19.12 o 
   4   2   9      107.69      112.60     18.06 o 
   6   2   9      429.47      436.76     25.50 o 
   8   2   9       15.25      -20.39     20.39 o 
  10   2   9       11.94      -15.11     26.80 o 
  12   2   9        0.17      -45.68     45.68 o 
 -27   3   9      101.70      142.66     49.31 o 
 -25   3   9      278.90      272.58     41.50 o 
 -23   3   9       90.22       31.01     32.81 o 
 -21   3   9      395.09      341.98     39.19 o 
 -19   3   9       52.60       67.01     29.39 o 
 -17   3   9       78.01      134.81     33.03 o 
 -15   3   9      223.61      182.79     33.55 o 
 -13   3   9        1.16       16.81     25.26 o 
 -11   3   9      397.56      317.77     33.80 o 
  -9   3   9      296.97      368.20     26.79 o 
  -7   3   9      360.63      348.38     18.27 o 
  -5   3   9      738.06      816.01     31.06 o 
  -3   3   9      790.98      799.79     33.10 o 
  -1   3   9       85.76       99.90     19.06 o 
   1   3   9      114.09       78.70     23.10 o 
   3   3   9      524.88      517.86     28.15 o 
   5   3   9      797.03      787.93     29.93 o 
   7   3   9        2.63       10.16     19.77 o 
   9   3   9       56.76        8.59     51.28 o 
  11   3   9      111.60      100.57     45.35 o 
 -26   4   9      218.15      241.49     56.18 o 
 -24   4   9      243.09      232.32     41.71 o 
 -22   4   9       57.36       52.34     32.34 o 
 -20   4   9      124.88      136.25     34.39 o 
 -18   4   9       20.11       18.15     27.24 o 
 -16   4   9      650.10      643.30     49.30 o 
 -14   4   9      311.92      208.50     35.14 o 
 -12   4   9     1422.58     1396.11     75.00 o 
 -10   4   9       61.26       48.30     22.82 o 
  -8   4   9        0.34        8.12     17.57 o 
  -6   4   9     1762.01     1683.09     51.94 o 
  -4   4   9      131.20      146.81     26.25 o 
  -2   4   9      503.59      480.65     34.82 o 
   0   4   9      194.10      168.90     25.81 o 
   2   4   9     1217.63     1232.59     46.04 o 
   4   4   9      650.80      635.18     32.50 o 
   6   4   9     1854.96     1992.16     69.22 o 
   8   4   9       73.33      136.63     36.38 o 
  10   4   9       82.97      137.34     65.40 o 
 -23   5   9      244.50      291.14     43.09 o 
 -21   5   9       38.40      107.44     34.23 o 
 -19   5   9       88.01       76.18     32.68 o 
 -17   5   9      192.78      230.10     37.95 o 
 -15   5   9        6.94       15.04     26.93 o 
 -13   5   9      408.53      471.84     42.83 o 
 -11   5   9       23.09       -2.61     24.88 o 
  -9   5   9      988.02      919.49     39.83 o 
  -7   5   9       20.02       11.81     19.98 o 
  -5   5   9     1859.21     1730.74     56.75 o 
  -3   5   9      229.80      196.78     28.73 o 
  -1   5   9       78.80       90.65     25.97 o 
   1   5   9       70.45       78.44     20.18 o 
   3   5   9      536.01      544.86     43.18 o 
   5   5   9        3.85       24.14     32.67 o 
   7   5   9       73.99      130.35     36.38 o 
 -20   6   9        1.28       89.34     38.25 o 
 -18   6   9       24.74       64.25     35.59 o 
 -16   6   9        9.78       39.99     29.97 o 
 -14   6   9        0.00       44.29     28.99 o 
 -12   6   9       61.80       80.08     31.92 o 
 -10   6   9       45.44       34.64     28.95 o 
  -8   6   9      123.25       78.59     30.36 o 
  -6   6   9      106.24      150.19     38.67 o 
  -4   6   9      686.30      672.43     44.15 o 
  -2   6   9      257.53      294.24     37.52 o 
   0   6   9        0.34       -1.33     26.31 o 
   2   6   9       14.92       44.26     25.31 o 
   4   6   9      494.10      560.54     48.46 o 
 -13   7   9       38.75       43.79     48.74 o 
 -11   7   9      168.01      217.23     43.32 o 
  -9   7   9        0.21       37.66     34.64 o 
  -7   7   9       51.41       82.40     36.27 o 
  -5   7   9      109.58      138.88     38.89 o 
  -3   7   9       73.25      152.65     47.57 o 
 -28   0  10     1353.65     1395.85    106.72 o 
 -26   0  10      254.24      157.40     83.26 o 
 -24   0  10     6699.75     6684.16    209.41 o 
 -22   0  10       22.78       31.82     33.01 o 
 -20   0  10     2761.85     2628.42     82.79 o 
 -18   0  10       18.15        7.92     22.47 o 
 -16   0  10      138.04      169.70     23.85 o 
 -14   0  10        0.75       -4.68     12.82 o 
 -12   0  10      472.30      525.70     25.80 o 
 -10   0  10     1011.40     1064.07     37.88 o 
  -8   0  10      324.70      344.32     22.89 o 
  -6   0  10     9046.76     9579.01    151.76 o 
  -4   0  10      124.77      118.88     24.88 o 
  -2   0  10     3185.20     3272.67     98.90 o 
   0   0  10      968.87      906.41     56.72 o 
   2   0  10      120.54      119.21     28.37 o 
   4   0  10       15.50       -8.45     24.17 o 
   6   0  10      502.05      448.43     41.63 o 
   8   0  10      318.43      329.20     45.05 o 
  10   0  10       56.69       58.82     56.21 o 
  12   0  10        0.66      -22.00     58.52 o 
 -31   1  10        0.86      -18.40     51.26 o 
 -29   1  10      118.26       11.47     52.38 o 
 -27   1  10      204.74      121.69     44.85 o 
 -25   1  10      188.68      179.12     27.17 o 
 -23   1  10      170.37      183.33     25.61 o 
 -21   1  10      134.03      132.09     23.69 o 
 -19   1  10      306.63      304.32     24.84 o 
 -17   1  10       42.81       81.52     16.84 o 
 -15   1  10      529.10      488.27     36.23 o 
 -13   1  10      430.94      463.69     33.71 o 
 -11   1  10      203.10      214.38     21.83 o 
  -9   1  10        0.14       -3.11     10.41 o 
  -7   1  10     5219.35     5482.22     87.70 o 
  -5   1  10     1276.08     1409.00     33.04 o 
  -3   1  10     2676.00     2945.84     51.67 o 
  -1   1  10      623.12      610.94     31.14 o 
   1   1  10      455.49      461.32     30.35 o 
   3   1  10        9.35       18.09     17.20 o 
   5   1  10      873.58      875.13     34.99 o 
   7   1  10       24.24       28.30     22.25 o 
   9   1  10        0.11      -15.90     25.88 o 
  11   1  10       15.57      -32.56     32.56 o 
  13   1  10       23.86       34.43     43.23 o 
 -30   2  10       30.52       23.81     57.58 o 
 -28   2  10       20.33      -41.65     52.72 o 
 -26   2  10       12.63        6.44     36.14 o 
 -24   2  10      272.20      284.56     39.28 o 
 -22   2  10       70.41       14.55     28.80 o 
 -20   2  10       13.54       10.44     29.94 o 
 -18   2  10      216.02      225.58     36.04 o 
 -16   2  10      352.90      344.04     35.85 o 
 -14   2  10       26.67       57.38     26.12 o 
 -12   2  10     1694.26     1673.04     56.86 o 
 -10   2  10     2838.81     2925.28     83.85 o 
  -8   2  10     2413.00     2434.91     57.04 o 
  -6   2  10     4424.83     4137.77     56.24 o 
  -4   2  10       48.62       31.13     15.27 o 
  -2   2  10      126.27      116.52     21.81 o 
   0   2  10     1883.25     1888.77     46.55 o 
   2   2  10      704.43      701.04     34.60 o 
   4   2  10      396.79      341.74     23.03 o 
   6   2  10      263.74      285.79     27.73 o 
   8   2  10       71.05       20.67     25.42 o 
  10   2  10       91.53      101.66     40.31 o 
  12   2  10       20.88       -7.97     44.85 o 
 -29   3  10       38.74       45.84     46.88 o 
 -27   3  10       36.82       60.60     45.81 o 
 -25   3  10       39.85       66.12     34.57 o 
 -23   3  10      137.08      132.74     35.46 o 
 -21   3  10      104.12       94.85     32.42 o 
 -19   3  10      510.91      468.53     42.94 o 
 -17   3  10      106.20      119.52     33.62 o 
 -15   3  10        8.44      -13.27     27.33 o 
 -13   3  10       33.66      -14.17     25.03 o 
 -11   3  10      114.46       67.25     33.55 o 
  -9   3  10     2163.54     2021.16     50.28 o 
  -7   3  10       41.74       80.67     13.74 o 
  -5   3  10     2316.14     2464.00     56.81 o 
  -3   3  10       50.19       22.83     19.03 o 
  -1   3  10       22.74       -7.38     18.55 o 
   1   3  10       64.41       38.46     20.43 o 
   3   3  10     1106.47     1121.38     51.87 o 
   5   3  10       18.83       31.35     21.33 o 
   7   3  10      237.28      227.18     35.05 o 
   9   3  10        3.42       -0.13     31.42 o 
  11   3  10       11.76       41.85     40.84 o 
 -26   4  10      454.73      476.54     54.43 o 
 -24   4  10      817.13      877.55     58.30 o 
 -22   4  10        0.17       46.28     32.70 o 
 -20   4  10      333.11      322.17     41.55 o 
 -18   4  10     1177.33     1174.53     58.89 o 
 -16   4  10      154.14      148.91     32.86 o 
 -14   4  10      668.44      705.95     47.29 o 
 -12   4  10      300.38      330.19     38.62 o 
 -10   4  10      155.64      152.01     28.16 o 
  -8   4  10       72.05       65.54     20.84 o 
  -6   4  10       71.49       85.67     23.06 o 
  -4   4  10      444.89      524.19     47.09 o 
  -2   4  10      288.21      293.38     30.47 o 
   0   4  10       45.00       40.46     23.27 o 
   2   4  10      131.98      132.74     25.50 o 
   4   4  10      117.83      166.18     24.40 o 
   6   4  10       16.75       -0.29     29.62 o 
   8   4  10       96.75      135.73     45.13 o 
 -23   5  10      275.36      425.49     48.73 o 
 -21   5  10       22.92       49.59     33.40 o 
 -19   5  10       15.17       43.31     30.89 o 
 -17   5  10      105.52      126.32     35.02 o 
 -15   5  10        2.44       -7.71     26.51 o 
 -13   5  10      266.87      303.82     39.99 o 
 -11   5  10       89.20       71.28     28.79 o 
  -9   5  10     1112.60     1006.58     62.11 o 
  -7   5  10       26.09      -10.77     20.59 o 
  -5   5  10     1054.96     1065.25     56.37 o 
  -3   5  10      401.34      365.20     40.19 o 
  -1   5  10        0.06       14.83     24.00 o 
   1   5  10       21.76       26.20     21.34 o 
   3   5  10      522.74      633.70     43.76 o 
   5   5  10      124.81      174.46     55.23 o 
 -20   6  10       29.26      125.29     36.91 o 
 -18   6  10        2.51       82.02     32.57 o 
 -16   6  10      154.45      130.21     35.21 o 
 -14   6  10        0.52       24.95     29.00 o 
 -12   6  10      209.89      260.41     39.56 o 
 -10   6  10       14.88       45.50     44.20 o 
  -8   6  10        0.19        4.68     27.12 o 
  -6   6  10        2.77       46.84     34.35 o 
  -4   6  10        0.61       -8.41     31.51 o 
  -2   6  10        0.48       26.44     44.23 o 
   0   6  10      243.27      274.44     44.26 o 
   2   6  10      160.01      217.64     43.45 o 
 -11   7  10       39.34      101.03     39.08 o 
  -9   7  10       24.80       85.08     36.64 o 
  -7   7  10      165.32      202.40     43.25 o 
 -31   1  11      115.61      143.27    125.34 o 
 -29   1  11       14.41      -13.71     39.37 o 
 -27   1  11      596.49      619.46     50.66 o 
 -25   1  11       44.76       34.98     29.70 o 
 -23   1  11      595.29      589.62     34.96 o 
 -21   1  11       25.14       19.10     20.21 o 
 -19   1  11      509.22      520.18     26.69 o 
 -17   1  11       67.52       73.95     28.71 o 
 -15   1  11      649.76      750.72     42.70 o 
 -13   1  11     1757.44     1820.30     69.10 o 
 -11   1  11      681.93      634.06     25.18 o 
  -9   1  11     3732.54     3795.69     63.80 o 
  -7   1  11       18.25       26.82     12.90 o 
  -5   1  11     1417.34     1525.25     39.26 o 
  -3   1  11       76.89       93.78     18.67 o 
  -1   1  11      124.94      152.98     25.12 o 
   1   1  11       80.99       51.14     23.71 o 
   3   1  11        9.38      -16.60     16.60 o 
   5   1  11       20.42       14.74     20.25 o 
   7   1  11       48.91       56.79     26.82 o 
   9   1  11       20.06       38.24     31.00 o 
  11   1  11       46.20       -7.70     35.89 o 
 -30   2  11       36.03        6.95     45.55 o 
 -28   2  11        0.01        0.80     45.13 o 
 -26   2  11        0.05      -31.80     31.80 o 
 -24   2  11       93.87       21.47     37.79 o 
 -22   2  11      107.92      117.99     33.01 o 
 -20   2  11        0.38      -13.34     29.76 o 
 -18   2  11       46.33       63.69     30.84 o 
 -16   2  11      232.73      290.07     35.92 o 
 -14   2  11      462.87      463.64     39.31 o 
 -12   2  11       27.96       13.41     31.48 o 
 -10   2  11        7.26       22.56     33.61 o 
  -8   2  11      264.27      290.10     22.01 o 
  -6   2  11      126.51      117.82     17.30 o 
  -4   2  11       49.33       25.64     21.23 o 
  -2   2  11       97.26      112.86     23.12 o 
   0   2  11      308.48      358.53     29.30 o 
   2   2  11      133.95      107.65     21.97 o 
   4   2  11      451.19      517.72     30.63 o 
   6   2  11        1.73      -26.39     26.39 o 
   8   2  11       40.91       35.24     29.50 o 
  10   2  11        6.35      -33.03     33.03 o 
 -29   3  11        0.85      -33.26     42.51 o 
 -27   3  11      456.19      385.85     51.38 o 
 -25   3  11      222.60      270.87     52.82 o 
 -23   3  11      125.92      160.29     48.80 o 
 -21   3  11        0.94       -6.81     28.71 o 
 -19   3  11       68.23       33.57     28.92 o 
 -17   3  11      462.39      499.63     43.63 o 
 -15   3  11       98.49       82.56     31.92 o 
 -13   3  11        7.32      -13.70     27.31 o 
 -11   3  11      426.52      428.28     44.87 o 
  -9   3  11     2683.53     2650.24     47.25 o 
  -7   3  11     2153.19     2155.42     40.15 o 
  -5   3  11      988.55     1000.99     49.68 o 
  -3   3  11       40.64       32.36     20.63 o 
  -1   3  11      105.37       69.84     22.44 o 
   1   3  11      350.76      387.87     29.88 o 
   3   3  11      236.75      205.63     28.03 o 
   5   3  11        0.28       -4.91     23.08 o 
   7   3  11       52.26       61.18     32.31 o 
   9   3  11       99.12      112.13     40.48 o 
 -26   4  11      311.36      313.40     47.32 o 
 -24   4  11      174.68      189.23     40.81 o 
 -22   4  11      158.56      119.78     36.01 o 
 -20   4  11       60.29      102.75     41.18 o 
 -18   4  11     1051.62      881.49     54.79 o 
 -16   4  11      158.86       91.66     31.28 o 
 -14   4  11      467.59      401.31     42.89 o 
 -12   4  11     2423.59     2176.57     73.55 o 
 -10   4  11     2327.00     2063.13     90.70 o 
  -8   4  11     1178.91     1252.51     45.81 o 
  -6   4  11     3839.00     3807.80     93.37 o 
  -4   4  11       27.42       -9.00     21.42 o 
  -2   4  11        6.81        6.74     22.11 o 
   0   4  11       78.47       69.80     25.13 o 
   2   4  11      688.81      673.93     37.41 o 
   4   4  11       22.19       42.42     30.85 o 
   6   4  11        8.36        9.10     27.89 o 
 -23   5  11        8.35       92.04     37.28 o 
 -21   5  11        1.35       27.36     31.90 o 
 -19   5  11       80.71      168.44     39.12 o 
 -17   5  11      506.23      336.19     43.54 o 
 -15   5  11      139.88      246.57     40.46 o 
 -13   5  11      413.72      493.92     46.53 o 
 -11   5  11      134.99      142.76     33.88 o 
  -9   5  11      153.80      148.17     38.40 o 
  -7   5  11      134.87      119.89     40.82 o 
  -5   5  11      129.01       99.47     26.15 o 
  -3   5  11        9.67       19.56     24.65 o 
  -1   5  11      438.52      494.35     41.18 o 
   1   5  11        1.59       14.01     21.94 o 
   3   5  11      839.37      906.98     52.01 o 
 -20   6  11       77.36      144.55     38.80 o 
 -18   6  11        4.01       46.85     33.10 o 
 -16   6  11        0.00       50.31     30.92 o 
 -14   6  11      141.00      187.29     37.91 o 
 -12   6  11        0.04       32.89     30.60 o 
 -10   6  11       22.69       36.59     30.75 o 
  -8   6  11       17.39       32.02     45.60 o 
  -6   6  11       32.56       78.40     35.81 o 
  -4   6  11      124.13      141.32     39.86 o 
  -2   6  11       10.52       63.05     36.39 o 
   0   6  11      157.88      219.46     48.76 o 
 -30   0  12       77.61      -66.04    123.57 o 
 -28   0  12        0.97       54.97     74.04 o 
 -26   0  12      146.28       56.65     36.21 o 
 -24   0  12      919.75      982.89     56.77 o 
 -22   0  12      344.59      359.26     39.97 o 
 -20   0  12      626.53      695.23     48.18 o 
 -18   0  12      145.31       98.36     29.29 o 
 -16   0  12        1.97       -4.78     21.09 o 
 -14   0  12       53.45       41.29     16.18 o 
 -12   0  12      269.94      287.30     26.58 o 
 -10   0  12       38.66       27.99     31.37 o 
  -8   0  12     1485.14     1598.11     56.25 o 
  -6   0  12      154.32      193.20     35.30 o 
  -4   0  12      711.00      694.03     45.17 o 
  -2   0  12        0.00       12.48     35.34 o 
   0   0  12      645.41      670.82     56.60 o 
   2   0  12      152.07      144.66     35.82 o 
   4   0  12      521.28      497.71     46.46 o 
   6   0  12        1.41      -38.52     38.52 o 
   8   0  12       69.09       -1.56     46.06 o 
  10   0  12      104.74       29.42     56.31 o 
 -31   1  12       65.25      -83.52     83.52 o 
 -29   1  12        3.26      -16.10     43.36 o 
 -27   1  12      247.20      187.07     47.47 o 
 -25   1  12       12.28      -32.24     32.24 o 
 -23   1  12     1355.64     1448.72     61.14 o 
 -21   1  12      305.74      307.23     24.11 o 
 -19   1  12      505.29      491.67     41.79 o 
 -17   1  12      917.14      858.02     56.13 o 
 -15   1  12      416.22      398.98     40.55 o 
 -13   1  12      234.29      296.47     28.93 o 
 -11   1  12      576.28      644.58     28.12 o 
  -9   1  12     2614.57     2610.73     60.38 o 
  -7   1  12      571.63      640.46     28.47 o 
  -5   1  12       48.86       98.36     22.27 o 
  -3   1  12     1724.17     1871.63     50.79 o 
  -1   1  12     1336.00     1318.57     48.89 o 
   1   1  12       34.67       19.91     20.54 o 
   3   1  12      216.53      161.67     29.12 o 
   5   1  12      427.45      424.82     46.05 o 
   7   1  12        1.21      -27.41     27.41 o 
   9   1  12       86.25       81.68     38.48 o 
 -30   2  12        3.02      -16.22     59.76 o 
 -28   2  12       62.49       46.98     37.92 o 
 -26   2  12       31.38      -10.21     46.32 o 
 -24   2  12        0.02       -1.56     30.53 o 
 -22   2  12      199.76      198.64     36.57 o 
 -20   2  12      707.36      704.66     48.36 o 
 -18   2  12      273.58      223.68     39.60 o 
 -16   2  12     1129.41     1084.40     53.81 o 
 -14   2  12       10.02        3.57     29.96 o 
 -12   2  12      885.89      901.50     55.95 o 
 -10   2  12      684.43      729.81     34.02 o 
  -8   2  12     2090.38     2099.77     41.30 o 
  -6   2  12      191.61      155.42     21.38 o 
  -4   2  12      163.74      147.14     24.67 o 
  -2   2  12      327.44      342.56     29.04 o 
   0   2  12     1403.68     1258.72     48.89 o 
   2   2  12      287.85      226.26     25.29 o 
   4   2  12      299.27      284.04     32.52 o 
   6   2  12        0.15       35.65     29.29 o 
   8   2  12        0.07      -30.93     30.93 o 
 -29   3  12       69.60      105.43     52.40 o 
 -27   3  12      194.54      169.18     42.48 o 
 -25   3  12        0.63      -31.22     31.22 o 
 -23   3  12      530.15      512.23     48.51 o 
 -21   3  12     1087.75     1083.85     58.40 o 
 -19   3  12        3.01      -26.18     27.75 o 
 -17   3  12     1278.67     1192.06     58.32 o 
 -15   3  12      986.65      940.29     53.95 o 
 -13   3  12      689.17      729.45     59.00 o 
 -11   3  12      683.98      645.60     54.21 o 
  -9   3  12     4919.94     4847.38     77.76 o 
  -7   3  12      436.76      491.60     27.60 o 
  -5   3  12       77.67       88.44     26.45 o 
  -3   3  12     1237.67     1216.56     43.58 o 
  -1   3  12     1839.04     1795.28     52.65 o 
   1   3  12      155.71      160.93     24.47 o 
   3   3  12      759.06      770.32     40.49 o 
   5   3  12       44.92       19.26     28.38 o 
   7   3  12       17.99      -24.04     30.57 o 
 -26   4  12      117.07      133.37     41.57 o 
 -24   4  12       17.83       48.85     42.35 o 
 -22   4  12      283.20      264.04     44.20 o 
 -20   4  12      122.68       92.28     35.00 o 
 -18   4  12      390.58      447.49     45.67 o 
 -16   4  12       51.73       43.40     29.22 o 
 -14   4  12       75.37      104.54     32.18 o 
 -12   4  12       24.14       58.41     34.52 o 
 -10   4  12      329.45      349.39     46.20 o 
  -8   4  12       48.89       73.73     25.59 o 
  -6   4  12        3.81       -4.34     21.58 o 
  -4   4  12       40.42       45.03     24.72 o 
  -2   4  12        2.23       40.37     25.09 o 
   0   4  12        1.46       10.05     22.85 o 
   2   4  12       93.63      152.23     27.59 o 
   4   4  12        1.39       10.38     25.81 o 
 -23   5  12        0.07        3.16     34.22 o 
 -21   5  12        0.13       57.51     34.22 o 
 -19   5  12      377.20      417.85     51.66 o 
 -17   5  12       14.59        3.41     29.54 o 
 -15   5  12      233.89      293.72     42.89 o 
 -13   5  12       11.14       40.59     43.09 o 
 -11   5  12        0.77       31.95     34.43 o 
  -9   5  12      212.29      230.07     46.37 o 
  -7   5  12        9.00       58.12     35.42 o 
  -5   5  12        0.08       -6.17     40.39 o 
  -3   5  12       24.73       68.01     46.78 o 
  -1   5  12      360.80      471.42     40.25 o 
   1   5  12       37.08       61.68     32.02 o 
 -18   6  12      264.85      297.61     44.96 o 
 -16   6  12      105.03      150.44     39.28 o 
 -14   6  12       47.96       83.84     34.97 o 
 -12   6  12      815.85      783.66     58.46 o 
 -10   6  12      285.10      257.42     42.77 o 
  -8   6  12      539.05      592.79     60.60 o 
  -6   6  12      271.41      275.82     48.02 o 
  -4   6  12       28.55       83.28     38.37 o 
  -2   6  12       19.84      111.77     54.28 o 
 -31   1  13       10.60      -78.01     78.01 o 
 -29   1  13        1.58      -52.54     52.54 o 
 -27   1  13       59.67       16.01     37.90 o 
 -25   1  13      244.42      262.74     39.07 o 
 -23   1  13      781.14      829.04     50.00 o 
 -21   1  13     1073.75     1080.40     54.26 o 
 -19   1  13      845.18      818.78     48.45 o 
 -17   1  13      487.63      479.86     40.85 o 
 -15   1  13        0.57      -23.63     25.32 o 
 -13   1  13      355.40      425.36     24.26 o 
 -11   1  13      169.08      187.23     24.27 o 
  -9   1  13      623.72      629.68     43.32 o 
  -7   1  13       55.11       38.17     24.76 o 
  -5   1  13      198.50      228.23     24.80 o 
  -3   1  13      181.01      103.94     29.88 o 
  -1   1  13      732.33      634.27     36.65 o 
   1   1  13      120.34       72.74     23.54 o 
   3   1  13      103.28       59.09     36.26 o 
   5   1  13       93.19       49.41     31.84 o 
   7   1  13        0.51        2.03     31.64 o 
 -30   2  13      104.60       84.05     64.20 o 
 -28   2  13        1.64      -34.55     34.55 o 
 -26   2  13       56.16       21.87     35.52 o 
 -24   2  13      577.17      569.78     47.90 o 
 -22   2  13        1.64        6.24     34.78 o 
 -20   2  13     1012.73      926.98     52.77 o 
 -18   2  13      101.93       45.12     30.56 o 
 -16   2  13      183.02      210.93     34.97 o 
 -14   2  13      952.69      915.66     61.55 o 
 -12   2  13     4434.76     4392.97    117.21 o 
 -10   2  13      178.55      202.64     39.20 o 
  -8   2  13      998.51     1064.37     37.63 o 
  -6   2  13      123.80      119.81     22.90 o 
  -4   2  13      410.17      425.95     32.60 o 
  -2   2  13       30.48      -16.44     20.10 o 
   0   2  13      286.38      277.58     30.04 o 
   2   2  13       12.53       -4.62     23.71 o 
   4   2  13       55.65       47.24     30.50 o 
   6   2  13       10.87       21.37     29.76 o 
 -29   3  13        0.02      -18.04     48.46 o 
 -27   3  13       19.23       37.77     38.77 o 
 -25   3  13       87.69       78.20     44.34 o 
 -23   3  13       10.44      -15.37     31.53 o 
 -21   3  13      522.49      569.52     48.49 o 
 -19   3  13      366.61      330.61     40.48 o 
 -17   3  13      171.85      202.01     35.15 o 
 -15   3  13       39.11       13.11     30.18 o 
 -13   3  13       31.04       68.80     37.18 o 
 -11   3  13      569.09      587.85     53.80 o 
  -9   3  13       25.82       15.26     17.24 o 
  -7   3  13        9.80       -8.39     23.28 o 
  -5   3  13       32.14        5.78     23.60 o 
  -3   3  13      361.08      404.82     34.71 o 
  -1   3  13       17.69       -6.76     21.65 o 
   1   3  13       83.28       73.88     25.79 o 
   3   3  13        1.06      -14.38     28.30 o 
   5   3  13        0.44      -25.46     38.41 o 
 -26   4  13        0.63       46.26     37.14 o 
 -24   4  13       92.49      104.85     38.63 o 
 -22   4  13      360.79      344.22     45.78 o 
 -20   4  13      117.58       82.90     35.30 o 
 -18   4  13      193.49      137.45     36.61 o 
 -16   4  13       33.41       14.15     30.67 o 
 -14   4  13      533.82      589.78     48.12 o 
 -12   4  13       38.92      -17.40     32.60 o 
 -10   4  13     1093.81     1084.25     73.13 o 
  -8   4  13        1.21      -19.82     33.85 o 
  -6   4  13        1.54       -9.50     26.84 o 
  -4   4  13        0.41       -0.37     24.83 o 
  -2   4  13       94.03      114.71     30.22 o 
   0   4  13      111.11      152.84     26.67 o 
   2   4  13       29.94       32.71     26.55 o 
 -23   5  13       41.94       38.94     37.27 o 
 -21   5  13        0.52       47.03     34.72 o 
 -19   5  13      337.73      293.52     44.32 o 
 -17   5  13        0.41       32.82     33.40 o 
 -15   5  13      266.41      364.05     46.79 o 
 -13   5  13       11.65      -26.15     28.20 o 
 -11   5  13       27.06       48.46     43.66 o 
  -9   5  13      117.07      119.60     38.68 o 
  -7   5  13       17.34       18.54     36.48 o 
  -5   5  13      107.80      122.12     46.44 o 
  -3   5  13        2.23       78.52     38.06 o 
  -1   5  13       20.76       45.39     35.78 o 
 -18   6  13      108.69      200.46     43.75 o 
 -16   6  13       76.32       80.84     37.53 o 
 -14   6  13      152.54      173.08     47.62 o 
 -12   6  13      918.49     1017.96     65.23 o 
 -10   6  13        0.37       57.96     38.80 o 
  -8   6  13       50.95      119.74     43.15 o 
  -6   6  13       62.28      165.24     45.89 o 
 -30   0  14       87.81      -89.54     92.68 o 
 -28   0  14       47.76      -29.09     80.19 o 
 -26   0  14      730.14      760.57    139.55 o 
 -24   0  14      191.29      -19.52    159.08 o 
 -22   0  14      225.34      234.74     35.42 o 
 -20   0  14      677.01      719.48     45.72 o 
 -18   0  14       71.58       64.76     39.05 o 
 -16   0  14      581.76      670.98     51.25 o 
 -14   0  14      692.83      763.35     61.79 o 
 -12   0  14      545.27      514.76     57.38 o 
 -10   0  14      458.74      465.32     38.50 o 
  -8   0  14      537.42      634.97     61.14 o 
  -6   0  14      394.18      454.98     47.97 o 
  -4   0  14      253.34      300.56     39.51 o 
  -2   0  14      123.41      109.24     42.27 o 
   0   0  14      210.89      212.47     41.64 o 
   2   0  14      480.10      456.15     65.60 o 
   4   0  14      418.87      489.78     93.62 o 
   6   0  14     1861.30     2253.59    143.96 o 
 -31   1  14        1.21      -81.81     81.81 o 
 -29   1  14        2.57      -54.48     54.48 o 
 -27   1  14      167.30      136.64     47.14 o 
 -25   1  14      252.30      222.01     46.16 o 
 -23   1  14      577.61      652.22     47.08 o 
 -21   1  14      826.43      770.99     48.44 o 
 -19   1  14       70.95      100.25     29.71 o 
 -17   1  14        8.68        0.25     26.46 o 
 -15   1  14      316.59      352.71     31.07 o 
 -13   1  14      714.24      772.43     45.68 o 
 -11   1  14       73.15       71.06     21.77 o 
  -9   1  14        0.04        5.36     19.86 o 
  -7   1  14      235.90      258.52     26.16 o 
  -5   1  14       63.00       28.25     21.43 o 
  -3   1  14      264.90      215.13     30.33 o 
  -1   1  14       12.00      -14.86     23.30 o 
   1   1  14       22.25      -24.26     24.26 o 
   3   1  14       37.71       21.50     29.10 o 
   5   1  14       42.56       40.07     32.89 o 
 -30   2  14       79.55       97.95     55.38 o 
 -28   2  14      191.27       89.57     40.42 o 
 -26   2  14      117.85       96.15     38.90 o 
 -24   2  14      136.58       54.67     34.97 o 
 -22   2  14        0.21      -12.93     29.80 o 
 -20   2  14      433.65      426.93     43.03 o 
 -18   2  14      502.40      488.04     42.65 o 
 -16   2  14      536.52      568.64     46.21 o 
 -14   2  14      151.61      148.29     43.39 o 
 -12   2  14     4012.22     3871.55    113.03 o 
 -10   2  14      198.13      234.82     24.35 o 
  -8   2  14      667.77      689.00     35.14 o 
  -6   2  14      457.94      563.63     32.53 o 
  -4   2  14      358.76      407.28     34.04 o 
  -2   2  14      270.21      308.80     34.47 o 
   0   2  14      330.12      301.33     32.24 o 
   2   2  14       19.19      -25.48     25.48 o 
   4   2  14        0.70       27.02     30.77 o 
 -29   3  14       16.24      -28.33     37.90 o 
 -27   3  14       23.47        8.91     38.11 o 
 -25   3  14      141.87       98.79     39.64 o 
 -23   3  14      101.47       74.96     40.23 o 
 -21   3  14      625.20      585.74     50.27 o 
 -19   3  14       30.00       22.49     30.63 o 
 -17   3  14        0.08       -7.47     27.92 o 
 -15   3  14       84.71      122.89     33.62 o 
 -13   3  14     1167.45     1089.53     67.82 o 
 -11   3  14      277.75      267.92     46.03 o 
  -9   3  14      319.92      352.35     54.95 o 
  -7   3  14       77.59       98.01     25.76 o 
  -5   3  14      103.04       80.08     28.76 o 
  -3   3  14       35.83       53.62     25.69 o 
  -1   3  14        9.35      -19.79     23.05 o 
   1   3  14      129.85      130.98     31.02 o 
   3   3  14      110.96      131.24     38.11 o 
 -26   4  14       78.33      117.40     42.55 o 
 -24   4  14       70.21       34.06     41.66 o 
 -22   4  14        2.47       14.37     43.27 o 
 -20   4  14      244.54      270.59     43.20 o 
 -18   4  14       37.59       48.15     33.07 o 
 -16   4  14      100.20      124.84     37.05 o 
 -14   4  14        5.62      -11.38     36.24 o 
 -12   4  14        4.94       31.46     36.22 o 
 -10   4  14        0.01      -22.67     34.19 o 
  -8   4  14        1.16      -30.92     35.42 o 
  -6   4  14       10.40        2.43     34.70 o 
  -4   4  14       67.70       46.72     40.30 o 
  -2   4  14        7.96       -9.03     34.10 o 
   0   4  14       58.63      104.80     29.56 o 
 -23   5  14       29.00       71.54     40.41 o 
 -21   5  14      131.48      148.67     41.50 o 
 -19   5  14      114.19      135.60     39.77 o 
 -17   5  14       24.94        1.37     32.60 o 
 -15   5  14      713.34      810.10     58.52 o 
 -13   5  14      163.28      182.40     39.57 o 
 -11   5  14      289.31      328.97     52.71 o 
  -9   5  14      219.38      252.19     49.02 o 
  -7   5  14       13.67       73.93     42.89 o 
  -5   5  14        3.45       82.22     38.41 o 
  -3   5  14       11.53       23.62     47.99 o 
 -14   6  14      633.65      717.83     60.41 o 
 -12   6  14        8.99       53.80     37.21 o 
 -10   6  14      265.46      370.88     59.03 o 
 -31   1  15      175.93       -9.36     72.97 o 
 -29   1  15       20.86      -55.52     55.52 o 
 -27   1  15      387.32      311.88     71.30 o 
 -25   1  15      579.81      575.23     48.54 o 
 -23   1  15      565.54      655.79     47.67 o 
 -21   1  15      950.79      906.58     51.42 o 
 -19   1  15      583.33      634.41     63.41 o 
 -17   1  15        2.30      -30.16     31.97 o 
 -15   1  15     4020.53     4035.16     93.32 o 
 -13   1  15      705.62      682.37     44.39 o 
 -11   1  15     1450.62     1477.64     48.05 o 
  -9   1  15       52.07       34.04     19.70 o 
  -7   1  15       55.85       85.70     23.12 o 
  -5   1  15       43.70       14.71     25.67 o 
  -3   1  15        3.79      -21.50     23.97 o 
  -1   1  15       42.27       36.99     27.23 o 
   1   1  15        0.91      -37.07     37.07 o 
   3   1  15      197.28      212.77     39.01 o 
 -30   2  15       62.90       23.58     64.11 o 
 -28   2  15       76.38       21.52     45.70 o 
 -26   2  15      219.06      212.58     65.95 o 
 -24   2  15     1747.98     1746.45     72.79 o 
 -22   2  15        5.51      -27.31     29.48 o 
 -20   2  15      397.76      431.19     44.72 o 
 -18   2  15      157.34      151.68     36.70 o 
 -16   2  15     1467.58     1363.77     74.19 o 
 -14   2  15       19.84       17.38     39.39 o 
 -12   2  15     1452.13     1415.27     62.47 o 
 -10   2  15      100.29      113.95     22.45 o 
  -8   2  15       47.50       47.08     22.51 o 
  -6   2  15       29.37      -22.17     22.71 o 
  -4   2  15      205.18      216.82     31.04 o 
  -2   2  15       19.21      -28.76     28.76 o 
   0   2  15        7.46       -3.14     25.61 o 
   2   2  15       86.30       71.39     34.42 o 
 -27   3  15       73.45       37.21     38.41 o 
 -25   3  15        4.47      -33.57     33.57 o 
 -23   3  15      547.16      504.01     50.32 o 
 -21   3  15       72.99      114.91     38.07 o 
 -19   3  15       22.64       22.83     31.62 o 
 -17   3  15       37.65       56.45     34.04 o 
 -15   3  15      351.80      276.84     49.87 o 
 -13   3  15        2.12       -2.10     41.13 o 
 -11   3  15       12.78        7.56     36.64 o 
  -9   3  15        0.66        0.13     31.53 o 
  -7   3  15      206.48      195.98     47.82 o 
  -5   3  15        4.82      -15.29     26.39 o 
  -3   3  15       15.00        9.06     25.06 o 
  -1   3  15       60.24       48.95     30.84 o 
   1   3  15       41.13       45.95     36.72 o 
 -26   4  15        0.49       27.73     38.52 o 
 -24   4  15       18.75       -2.65     33.57 o 
 -22   4  15       40.65       88.16     37.89 o 
 -20   4  15        0.86      -23.95     32.66 o 
 -18   4  15      424.59      399.01     47.46 o 
 -16   4  15        0.00       31.13     41.25 o 
 -14   4  15      705.02      754.50     64.85 o 
 -12   4  15      122.18      158.46     46.18 o 
 -10   4  15      362.64      411.28     55.37 o 
  -8   4  15      178.66      161.39     46.39 o 
  -6   4  15       10.67       63.44     40.37 o 
  -4   4  15       12.54        4.65     41.72 o 
  -2   4  15       42.14       67.12     60.37 o 
 -21   5  15      122.98      146.78     42.37 o 
 -19   5  15      152.40      153.14     40.76 o 
 -17   5  15        7.77       33.25     35.18 o 
 -15   5  15      769.22      814.17     61.67 o 
 -13   5  15      167.52      200.84     48.11 o 
 -11   5  15      127.54      121.10     44.16 o 
  -9   5  15       44.52       48.79     43.18 o 
  -7   5  15        0.02       45.75     38.91 o 
  -5   5  15        0.40       42.06     55.70 o 
 -30   0  16      319.70      191.62    101.91 o 
 -28   0  16        1.84      -82.02     82.02 o 
 -26   0  16     3886.58     3621.90    204.12 o 
 -24   0  16      241.28      308.42    128.89 o 
 -22   0  16     1422.52     1578.98    143.76 o 
 -20   0  16      140.05      105.91     88.53 o 
 -18   0  16      903.33      961.98     55.45 o 
 -16   0  16      140.65      137.65     40.14 o 
 -14   0  16      529.39      424.06     56.78 o 
 -12   0  16       46.81       -6.34     39.67 o 
 -10   0  16      453.43      376.94     44.71 o 
  -8   0  16      414.60      400.81     49.30 o 
  -6   0  16      244.20       60.06     48.48 o 
  -4   0  16      322.52      244.46     58.47 o 
  -2   0  16       86.75       48.93     39.98 o 
   0   0  16       14.49       37.41     50.53 o 
   2   0  16      597.66      612.02     72.73 o 
 -29   1  16        0.18      -56.48     56.48 o 
 -27   1  16      447.91      432.41     76.31 o 
 -25   1  16      112.71       52.80     62.81 o 
 -23   1  16       73.15       47.76     38.61 o 
 -21   1  16      354.38      426.01     41.67 o 
 -19   1  16      630.00      600.20     46.48 o 
 -17   1  16       58.31       76.66     30.14 o 
 -15   1  16      616.64      651.31     55.79 o 
 -13   1  16       95.35       90.97     30.69 o 
 -11   1  16       37.73       33.35     21.60 o 
  -9   1  16       69.50       91.45     29.65 o 
  -7   1  16        1.30      -18.97     21.15 o 
  -5   1  16      582.17      653.86     42.79 o 
  -3   1  16      255.88      263.76     33.99 o 
  -1   1  16        0.18      -27.51     27.51 o 
   1   1  16       24.41       40.53     31.47 o 
 -28   2  16        0.11      -64.47     64.47 o 
 -26   2  16      388.33      414.85     69.46 o 
 -24   2  16       19.34      -31.26     32.11 o 
 -22   2  16       59.64       18.82     33.26 o 
 -20   2  16       59.80       33.36     32.41 o 
 -18   2  16      414.51      503.38     46.35 o 
 -16   2  16       27.66      -27.30     36.15 o 
 -14   2  16      133.67      186.74     45.37 o 
 -12   2  16       57.27       11.76     36.88 o 
 -10   2  16      139.19      184.64     45.88 o 
  -8   2  16      168.44      175.65     32.26 o 
  -6   2  16       52.66       34.22     25.30 o 
  -4   2  16       12.89        4.43     25.08 o 
  -2   2  16        9.14       -6.25     26.14 o 
   0   2  16      109.36       75.37     41.00 o 
 -27   3  16       41.13       36.67     40.12 o 
 -25   3  16       22.50       47.17     38.19 o 
 -23   3  16       36.42       43.53     36.98 o 
 -21   3  16       14.85       37.04     34.25 o 
 -19   3  16      158.91      150.48     40.20 o 
 -17   3  16        0.22      -32.66     32.66 o 
 -15   3  16        2.60      -20.81     38.43 o 
 -13   3  16       44.37       22.70     43.08 o 
 -11   3  16      101.25      131.12     46.93 o 
  -9   3  16       61.49       59.47     41.63 o 
  -7   3  16        7.51      -34.11     38.12 o 
  -5   3  16       23.01       24.39     41.77 o 
  -3   3  16       59.12       29.06     40.19 o 
  -1   3  16      158.73      170.94     34.79 o 
 -24   4  16        4.38       20.94     38.21 o 
 -22   4  16      105.80       97.17     41.66 o 
 -20   4  16       95.55      103.15     39.18 o 
 -18   4  16      252.36      258.50     45.29 o 
 -16   4  16      116.37       88.32     38.34 o 
 -14   4  16      221.11      236.42     51.26 o 
 -12   4  16        0.00      -38.02     38.02 o 
 -10   4  16       77.92      109.18     46.57 o 
  -8   4  16       20.56       52.21     40.96 o 
  -6   4  16      173.23      234.08     50.66 o 
  -4   4  16       14.69       11.43     71.96 o 
 -19   5  16        0.52        8.26     35.72 o 
 -17   5  16        7.81       28.27     36.09 o 
 -15   5  16        0.30       -7.21     34.78 o 
 -13   5  16       40.82       57.01     45.35 o 
 -11   5  16       45.63      145.90     51.04 o 
  -9   5  16        6.04      -42.21     42.21 o 
 -29   1  17      184.15       93.54     71.99 o 
 -27   1  17     1633.90     1556.36    109.17 o 
 -25   1  17        8.39      -58.57     58.57 o 
 -23   1  17      579.17      566.93     81.46 o 
 -21   1  17        3.76       -0.16     35.86 o 
 -19   1  17       54.26       73.01     32.73 o 
 -17   1  17       39.05       56.57     38.04 o 
 -15   1  17       56.01       39.68     40.91 o 
 -13   1  17        4.44      -31.36     31.36 o 
 -11   1  17      122.55      114.74     27.16 o 
  -9   1  17      103.03      121.12     28.25 o 
  -7   1  17      100.88        3.01     24.32 o 
  -5   1  17        0.53      -26.07     26.07 o 
  -3   1  17        6.99      -14.96     28.10 o 
  -1   1  17       80.18       27.00     30.22 o 
 -28   2  17      685.43      652.10     92.46 o 
 -26   2  17      166.31       89.43     64.25 o 
 -24   2  17      664.81      605.41     53.11 o 
 -22   2  17        3.24      -30.11     30.11 o 
 -20   2  17        0.24      -40.44     40.44 o 
 -18   2  17      322.67      331.42     59.64 o 
 -16   2  17       65.21       33.87     44.17 o 
 -14   2  17      426.43      271.85     46.74 o 
 -12   2  17       21.11       13.91     39.94 o 
 -10   2  17       77.14       80.99     44.53 o 
  -8   2  17        0.22       -1.85     40.29 o 
  -6   2  17        3.40      -31.65     31.65 o 
  -4   2  17       36.33      -28.53     28.53 o 
  -2   2  17        0.38      -19.09     29.19 o 
 -27   3  17      159.91      256.95     61.26 o 
 -25   3  17      253.98      290.50     48.24 o 
 -23   3  17      132.02       56.92     38.89 o 
 -21   3  17      134.98      163.99     45.89 o 
 -19   3  17        0.05      -18.10     33.81 o 
 -17   3  17      530.69      469.30     86.88 o 
 -15   3  17       29.25      -29.67     42.33 o 
 -13   3  17      178.16      134.16     49.62 o 
 -11   3  17       10.06      -18.18     42.86 o 
  -9   3  17      248.05      336.99     54.97 o 
  -7   3  17       34.37       39.55     45.45 o 
  -5   3  17      100.97      157.13     61.06 o 
 -24   4  17       34.27       93.13     42.50 o 
 -22   4  17        4.15      -21.70     36.02 o 
 -20   4  17       55.20       97.15     41.61 o 
 -18   4  17      204.67      269.09     47.04 o 
 -16   4  17       14.99       29.63     37.73 o 
 -14   4  17        0.89      -23.27     41.07 o 
 -12   4  17       23.15      -23.31     43.37 o 
 -10   4  17       28.93       60.46     43.73 o 
  -8   4  17      372.24      515.14     63.93 o 
 -28   0  18      905.05      758.84    130.83 o 
 -26   0  18        0.04      -82.91     82.91 o 
 -24   0  18      702.09      747.92    128.72 o 
 -22   0  18     1142.84     1033.14    138.86 o 
 -20   0  18       20.81        3.88     88.73 o 
 -18   0  18     1191.64     1375.11    265.24 o 
 -16   0  18      235.32       94.45    140.97 o 
 -14   0  18       82.63       50.76     50.37 o 
 -12   0  18        8.09      -47.70     47.70 o 
 -10   0  18      150.49      116.77     43.89 o 
  -8   0  18        5.94      -42.95     42.95 o 
  -6   0  18      310.30      339.96     56.25 o 
  -4   0  18       18.13      -67.33     67.33 o 
 -29   1  18      150.66       50.93     74.93 o 
 -27   1  18      481.59      488.93     83.63 o 
 -25   1  18      203.38      207.20     71.99 o 
 -23   1  18        0.26       26.65     64.79 o 
 -21   1  18        3.82      -60.47     60.47 o 
 -19   1  18      247.13      143.58     65.78 o 
 -17   1  18       30.00      -20.22     40.65 o 
 -15   1  18       47.61       40.50     40.06 o 
 -13   1  18        3.04      -30.33     39.15 o 
 -11   1  18       46.92       23.91     45.34 o 
  -9   1  18      108.40       63.37     45.55 o 
  -7   1  18       19.72       -4.66     37.21 o 
  -5   1  18      160.76      128.71     37.93 o 
  -3   1  18      181.70      154.50     35.45 o 
 -28   2  18      509.17      399.45     81.86 o 
 -26   2  18       99.50      -60.50     60.50 o 
 -24   2  18      275.00      232.00     72.17 o 
 -22   2  18       52.40       76.34     37.91 o 
 -20   2  18       14.25       14.36     33.44 o 
 -18   2  18        0.01       -2.41     32.36 o 
 -16   2  18       80.40      129.41     44.84 o 
 -14   2  18       89.33       44.89     33.12 o 
 -12   2  18       65.90       46.83     45.86 o 
 -10   2  18        0.38      -52.24     52.24 o 
  -8   2  18        0.68      -24.35     43.05 o 
  -6   2  18        1.87      -52.47     52.47 o 
  -4   2  18      348.52      392.85     69.23 o 
 -25   3  18      120.17      101.68     43.61 o 
 -23   3  18       18.55       14.54     37.17 o 
 -21   3  18       22.70       64.91     38.16 o 
 -19   3  18        0.53      -35.68     35.68 o 
 -17   3  18      125.57       86.04     46.79 o 
 -15   3  18       23.57      -28.31     45.78 o 
 -13   3  18       47.56       31.43     41.99 o 
 -11   3  18      117.62      119.50     49.92 o 
  -9   3  18      380.00      353.44     60.37 o 
  -7   3  18        1.25      -47.07     47.07 o 
 -20   4  18       76.12       79.04     42.44 o 
 -18   4  18      445.81      557.12     58.46 o 
 -16   4  18       65.09      105.57     50.66 o 
 -14   4  18        5.19      -43.61     43.61 o 
 -12   4  18      329.35      422.18     60.81 o 
 -27   1  19      117.98      -68.63     68.63 o 
 -25   1  19       15.79      -50.48     61.99 o 
 -23   1  19       13.37      -60.07     60.07 o 
 -21   1  19      265.14       82.69     69.33 o 
 -19   1  19       92.86       40.42     65.00 o 
 -17   1  19      439.59      455.18     81.84 o 
 -15   1  19       13.94      -42.48     42.48 o 
 -13   1  19      243.04      124.34     54.22 o 
 -11   1  19       41.56       30.55     50.00 o 
  -9   1  19       41.89       -4.75     37.40 o 
  -7   1  19       95.65       -5.78     50.02 o 
 -26   2  19       23.23      -27.36     62.68 o 
 -24   2  19       10.65      -60.27     60.27 o 
 -22   2  19        3.29      -62.32     62.32 o 
 -20   2  19        3.17      -30.55     38.48 o 
 -18   2  19        2.25      -37.15     37.15 o 
 -16   2  19       11.00       13.33     43.55 o 
 -14   2  19       50.07       26.71     61.95 o 
 -12   2  19        2.00      -52.31     59.61 o 
 -10   2  19      107.32       14.71     59.53 o 
  -8   2  19       15.77      -45.65     45.65 o 
 -23   3  19      115.76      141.58     44.08 o 
 -21   3  19      133.01       39.90     41.70 o 
 -19   3  19      377.59      372.37     52.42 o 
 -17   3  19       33.61       15.72     49.51 o 
 -15   3  19        9.66       45.55     43.34 o 
 -13   3  19        7.75      -39.14     51.92 o 
 -11   3  19       27.87       48.56     50.88 o 
 -26   0  20       90.02      -91.28     91.28 o 
 -24   0  20      551.15      336.55    117.80 o 
 -22   0  20      238.95       52.37     98.24 o 
 -20   0  20        0.82      -28.38     95.92 o 
 -18   0  20      105.65       82.24    103.51 o 
 -16   0  20       26.27      -95.23     95.23 o 
 -14   0  20        3.10      -28.41     99.65 o 
 -12   0  20      218.19       29.67    238.26 o 
 -10   0  20        4.34      -86.62     86.62 o 
 -25   1  20       11.50      -61.13     61.13 o 
 -23   1  20       42.79       -1.56     66.88 o 
 -21   1  20       25.07      -64.85     64.85 o 
 -19   1  20       20.70      -63.70     63.70 o 
 -17   1  20       29.75      -12.70     68.42 o 
 -15   1  20       90.48      -67.73     67.73 o 
 -13   1  20        3.95      -68.14     68.14 o 
 -11   1  20      134.48       24.91     55.58 o 
 -24   2  20      196.11       98.23     72.49 o 
 -22   2  20        2.20      -63.18     63.18 o 
 -20   2  20       11.07      -59.66     59.66 o 
 -18   2  20       41.18      -61.82     64.09 o 
 -16   2  20        3.17      -40.86     43.40 o 
 -14   2  20      338.89      389.86     84.42 o 
 -12   2  20      424.92      484.61     68.50 o 
 -23   1  21       20.37      -56.40     71.33 o 
 -21   1  21       18.01      -46.67     69.91 o 
 -19   1  21      104.29      -68.40     68.40 o 
 -17   1  21      206.52       56.09     77.19 o 
 -15   1  21      704.99      868.01    103.56 o 
                                                 
